# Supplementary material for: Anoikis-related genes combined with single cell sequencing: Insights into model specification of lung adenocarcinoma and applicability for prognosis and therapy
Source: Front Cell Dev Biol. 2023 Apr 24;11:1125782. doi: 10.3389/fcell.2023.1125782 (PMC10165631; doi:10.3389/fcell.2023.1125782)
Supplement: Supplementary file 1 [file Table2.XLSX]

## Sheet: Sheet1
ID	TCGA_TCGA-35-5375	TCGA_TCGA-55-A4DF	TCGA_TCGA-95-8039	TCGA_TCGA-MP-A4T4	TCGA_TCGA-62-A471	TCGA_TCGA-L9-A5IP	TCGA_TCGA-50-5936	TCGA_TCGA-49-AARR	TCGA_TCGA-78-8662	TCGA_TCGA-05-4430	TCGA_TCGA-44-7659	TCGA_TCGA-44-6146	TCGA_TCGA-L9-A50W	TCGA_TCGA-75-7025	TCGA_TCGA-05-4424	TCGA_TCGA-62-A46P	TCGA_TCGA-38-4627	TCGA_TCGA-86-8073	TCGA_TCGA-69-7765	TCGA_TCGA-44-5645	TCGA_TCGA-55-6984	TCGA_TCGA-69-7764	TCGA_TCGA-NJ-A4YI	TCGA_TCGA-86-A4P7	TCGA_TCGA-55-8620	TCGA_TCGA-97-8177	TCGA_TCGA-50-6595	TCGA_TCGA-55-A492	TCGA_TCGA-78-7633	TCGA_TCGA-97-A4LX	TCGA_TCGA-78-7220	TCGA_TCGA-53-7624	TCGA_TCGA-49-AARN	TCGA_TCGA-62-A46R	TCGA_TCGA-78-7156	TCGA_TCGA-50-8457	TCGA_TCGA-91-8496	TCGA_TCGA-55-8092	TCGA_TCGA-75-5122	TCGA_TCGA-NJ-A4YQ	TCGA_TCGA-50-5072	TCGA_TCGA-91-6831	TCGA_TCGA-91-A4BD	TCGA_TCGA-69-8255	TCGA_TCGA-69-8253	TCGA_TCGA-86-A4D0	TCGA_TCGA-78-8640	TCGA_TCGA-97-8174	TCGA_TCGA-55-6987
NTRK2	6.2857	1.02161	1.275	1.44414	1.19319	0.990283	0.783115	2.86772	0.694728	1.33995	1.64749	1.65517	1.00348	1.98929	1.33285	0.750775	2.22685	1.16913	1.07186	1.61862	1.21769	1.1651	0.857429	1.56183	0.972257	1.33219	1.04976	0.896867	0.828014	1.10274	4.84363	0.700109	1.17505	0.835058	0.785858	1.5743	1.92621	0.783115	0.900678	0.829479	1.4877	1.08144	4.81698	0.929575	1.88378	0.738941	0.819731	1.04873	1.22566
CEACAM6	8.67596	9.90193	12.0005	10.2483	8.60342	10.3033	13.7726	9.01067	10.4427	11.4804	11.5121	10.6109	11.0867	11.842	12.9093	11.4226	12.129	13.2147	12.0526	11.1728	12.7487	13.0252	11.2293	12.2317	5.38417	11.9697	9.99623	13.0912	10.2942	7.93551	10.3352	3.1078	12.2167	8.97722	12.1565	11.3988	12.1206	5.76602	11.0725	8.97114	11.4117	8.34504	10.1985	6.04946	13.8533	8.29166	12.7243	9.554	9.54654
CAV1	6.7195	5.73806	6.8674	6.75813	6.97594	6.4238	5.77241	8.66787	6.51158	7.4781	5.92306	7.36195	5.40398	6.63751	7.91191	5.39626	8.3514	7.93094	7.28794	6.70314	6.5865	6.84564	6.12514	9.07243	5.44111	6.34531	10.164	7.06236	8.43537	6.23406	7.31964	7.79141	5.53934	6.15374	8.18569	6.77094	8.27034	5.58174	6.33031	6.44928	8.2167	5.34219	6.65082	5.6607	7.60657	3.9921	6.28931	7.15859	6.34207
CEACAM5	7.72814	11.0813	8.84819	7.65365	4.26063	9.38529	10.2177	2.89767	3.15693	7.35458	5.39953	8.74706	1.86494	6.13461	8.18273	5.74828	9.30821	10.1314	6.6939	4.29045	9.71023	6.56507	6.38268	9.60431	8.87462	7.5773	3.95265	6.466	4.08895	4.49741	9.10685	0.876736	8.7153	4.35541	5.37847	8.87629	3.07251	2.6579	4.35384	7.64977	8.06694	5.53703	6.78496	1.19878	4.92354	8.94943	11.487	6.68158	4.07526
PTRH2	4.55552	4.26931	5.50107	4.33338	6.06694	4.71405	5.09386	3.89662	5.5018	4.81761	4.64624	4.39366	4.46859	3.78516	4.58655	4.8958	4.2874	5.37753	5.06598	4.27548	4.58166	4.94262	5.40124	5.01851	4.64032	5.09247	5.15991	4.86361	4.67281	4.45336	5.56859	4.55891	4.67438	5.54844	4.48735	4.01416	3.95564	3.83499	4.65958	5.41575	5.19871	4.26348	4.60347	5.53875	5.152	5.20499	4.4713	3.92522	4.15907
DAPK2	1.45621	3.74974	4.27859	2.74052	1.58844	1.60262	1.68119	3.14699	4.59943	2.9775	4.49619	2.53615	3.10518	3.34605	2.82991	4.34514	2.23051	4.6609	3.11376	4.60287	1.44845	6.40987	2.96655	3.83989	2.08531	3.24486	2.01065	5.17433	4.71805	2.75178	2.14029	1.25829	2.32625	3.41961	5.91771	2.79267	4.11721	2.22234	2.57271	2.06758	2.08406	3.29982	3.44537	2.24976	2.53162	2.58328	2.27452	4.16448	2.90954
CDH1	7.03501	9.05879	8.27009	8.35975	7.80548	8.16052	8.97492	7.64183	9.3807	9.47139	8.25765	9.71046	9.63299	9.10187	10.2104	8.12284	8.86657	9.14513	8.85494	10.4479	8.76213	8.86371	8.86574	8.28779	8.45722	8.80911	8.93826	7.76119	8.74974	9.12747	9.56187	9.78095	9.11183	8.90507	8.88213	8.19298	8.3794	7.55845	6.28213	7.76081	9.65946	8.34367	7.82855	8.15431	8.59925	7.85438	9.9701	8.82277	6.82053
PAK1	5.00338	6.01981	6.61173	5.67906	6.36476	5.28595	6.39809	5.75591	5.95006	5.87659	6.18191	7.01868	6.13713	5.61225	6.28621	5.36287	5.92183	6.60049	5.93328	6.45987	6.58317	6.31397	5.43196	5.49024	5.60489	5.96054	6.01764	4.78049	6.05893	5.94587	7.5409	6.11663	6.13773	5.90646	6.20976	5.88389	4.51829	5.57268	6.73967	6.14562	6.3678	6.20775	5.21325	5.9798	5.19567	6.2522	6.03807	6.35208	4.9908
ERBB2	4.49023	5.51989	7.23558	6.02618	6.63649	5.22586	6.38497	6.02854	7.12252	6.35389	6.12101	6.74302	6.30733	5.64285	7.67647	6.08166	5.45511	7.10382	5.95425	5.55766	6.30453	6.05092	6.80457	6.48977	3.37695	5.67831	5.48419	6.63642	7.15518	5.90234	6.80475	6.01935	6.82981	6.80382	7.32158	6.34174	5.42947	5.75683	4.27521	6.64428	6.01105	6.23747	5.44693	4.34246	6.42038	5.58757	6.80508	6.6637	5.28204
ANGPTL4	4.5457	3.87898	6.66568	3.16024	7.15792	9.58594	6.37748	5.05729	5.68415	5.16422	5.87713	2.9503	5.33348	3.88931	4.16033	3.98289	5.19139	4.3847	6.47501	3.70361	5.33602	2.9423	4.63182	5.42383	3.11947	5.02146	7.55806	2.93075	2.07759	2.52929	5.60269	4.37467	4.1507	5.46454	2.03843	4.23346	4.33262	3.86841	5.76685	5.49298	6.72351	4.48216	4.05859	6.00757	6.18666	2.61137	7.78223	3.7937	3.97018
PDK4	1.62696	3.27534	4.75161	2.92362	3.41005	4.84288	7.10732	6.6953	3.40964	5.63439	5.11833	6.14731	3.58903	5.55445	6.69636	2.87928	6.21855	5.4977	6.22787	5.3522	5.21856	6.85258	4.87152	5.57962	4.10054	3.68272	4.23579	3.49608	6.11153	3.62764	6.55834	2.97451	4.33407	5.63479	7.30189	6.36381	6.12664	4.59309	6.70669	3.46341	7.08261	3.78454	5.51626	4.59522	6.49906	4.78258	4.50636	9.57963	4.60429
ITGA2	2.37038	3.33183	7.02708	5.95952	5.62016	7.02743	7.285	5.8076	3.37627	7.10536	6.37322	7.26444	7.48498	7.18057	5.09742	3.17935	7.46706	7.36344	5.29592	6.35652	8.36884	5.94567	6.50333	5.73371	2.19118	4.78521	8.15099	2.15456	3.78382	6.28554	4.98912	5.41374	6.98405	7.64897	3.37146	5.64112	4.37347	5.01947	4.99841	4.48652	6.14188	5.56693	4.35798	2.42339	5.30711	3.79892	3.81899	5.09957	4.65142
BIRC5	6.66342	5.81954	5.02032	5.68717	6.78488	4.78025	5.14945	2.52664	6.32224	4.86095	2.31527	2.93042	3.56226	2.13343	5.9712	3.42947	4.30448	5.07251	4.48338	2.52355	4.42021	4.70231	3.37153	4.40961	5.81295	4.06841	6.1618	2.51759	3.71634	4.20278	6.48007	7.16036	4.40296	5.17077	2.04421	1.92043	2.75603	3.76255	5.86102	4.89475	7.02355	6.24818	2.54841	7.04085	2.99347	6.80805	5.96987	2.46058	5.08171
TIMP1	10.4333	10.7597	11.4789	10.6979	10.6513	10.4369	11.92	10.7162	8.70234	11.6884	10.0997	10.025	11.8957	11.8296	10.2156	10.3079	12.5111	9.75665	11.5787	9.67923	10.75	9.68397	10.9354	10.3182	10.4651	11.4745	12.3684	10.2671	8.05543	11.8504	9.95323	11.0072	11.681	10.2377	8.1679	10.6455	10.0239	10.3039	11.4192	10.3139	11.5773	10.7846	11.2676	11.0953	11.4945	9.24773	11.1064	10.2742	11.155
BDNF	0.977449	1.15667	0.897338	1.77157	0.818597	3.35246	1.05822	1.35034	1.95785	2.03334	0.957403	1.93319	0.781886	0.800372	1.29191	0.822045	1.70982	1.25196	0.795533	2.16325	0.862602	1.8427	0.940726	2.16403	1.18412	0.982911	2.45832	0.909488	1.6113	0.92865	0.894984	0.835863	0.823351	0.966245	2.35429	0.804471	1.30911	2.32104	0.826076	0.902145	0.923831	0.978712	0.942241	0.780906	1.29446	0.925366	0.981547	0.831274	0.978291
CDCP1	2.53293	5.86863	5.24291	5.98725	5.77235	6.52034	6.54177	4.97412	1.52979	5.21134	5.13383	5.9145	4.33533	5.25647	6.08666	4.45814	5.02188	3.40045	5.51197	5.22375	6.32392	2.19717	6.30944	3.99288	5.58518	4.78277	7.31857	3.06919	5.01393	5.22905	5.91062	6.14615	5.40349	2.43411	3.12001	4.96571	4.35578	5.13685	6.28904	5.31767	6.11117	3.89431	4.51038	4.49758	3.41834	4.31554	5.48376	4.60172	5.27387
SKP2	4.0968	5.56268	3.08918	2.66399	4.14632	3.79262	2.91503	2.48834	4.82399	2.97085	2.4981	3.47296	2.50185	2.72845	3.50264	2.25069	2.32964	3.78182	3.1804	4.14296	2.45683	2.94229	2.38247	2.75274	3.11191	2.37556	3.51952	1.67007	2.42933	3.13851	4.46453	5.53291	2.89494	2.8709	2.68899	2.32372	2.4046	2.62171	2.93397	2.66024	2.87368	3.32791	2.17428	3.71713	2.38583	4.90881	4.34205	2.83246	3.46473
CHEK2	4.11255	4.56933	3.81219	3.4355	4.91869	4.32864	3.85807	3.06506	4.98872	3.64573	3.48821	2.35901	4.12562	3.375	4.06706	4.09979	3.90919	4.26784	3.52669	3.7489	2.4878	3.7401	2.7605	4.54365	4.2405	3.97307	3.9346	2.81628	2.31343	3.49132	4.93865	4.45931	3.36433	3.96092	2.69295	3.1983	3.09439	3.42573	3.7031	3.25109	4.42417	4.17715	2.68462	4.44488	2.48197	4.5197	4.34503	3.31539	3.4299
E2F1	3.91546	6.11068	4.53194	4.47875	5.01838	4.01963	4.76696	2.71304	5.82833	3.90939	3.83028	2.31271	4.14399	2.33756	4.83761	2.36432	3.08117	4.10201	2.24736	2.72172	3.75181	5.33834	3.63279	4.16191	5.74813	3.54809	4.40433	3.11564	4.74192	4.1512	5.2475	5.46112	4.525	5.17412	3.35529	2.08952	2.95734	3.53694	4.50601	3.99293	4.53086	5.6071	3.00711	4.26602	2.32903	5.51722	5.30301	4.49769	3.79841
EGF	1.74276	4.64129	3.73569	3.2342	4.47138	4.24534	3.2831	1.6555	0.817025	1.51487	1.46154	0.998034	3.86941	2.31912	2.02873	1.78561	2.91239	6.09286	1.49863	2.79481	0.894488	0.914319	1.84016	3.2987	0.573111	2.66779	0.990388	3.20062	3.79061	1.90695	4.38069	2.26149	1.55801	1.70697	4.32433	1.47585	2.26475	0.744834	2.26655	3.26231	4.25382	1.48143	1.81326	2.81599	2.61154	3.83913	4.27162	1.5668	2.7628
ITGB4	3.54927	4.90862	7.07509	5.10296	7.89025	7.1521	7.51085	6.37806	7.02653	6.1945	5.63085	7.73339	5.67955	6.28737	6.14024	5.44744	5.49066	6.07333	4.67121	5.24164	8.57893	5.86393	7.74034	5.85088	2.49104	4.78316	8.04251	3.76571	5.12726	3.90553	7.20265	7.80825	7.76117	5.62044	3.5219	6.66325	4.282	6.32062	4.58397	5.11304	7.02545	3.81787	4.75477	3.81141	6.73937	2.2912	5.80278	6.07266	3.81214
DAPK1	3.77565	4.3587	5.97622	4.76666	8.77278	3.01225	5.64416	5.07726	6.11361	5.27439	6.94749	6.90568	6.23186	5.41094	6.59724	7.49652	4.68825	7.15271	4.70837	7.61963	6.00943	7.67866	6.30646	5.9166	6.28942	5.71569	4.56183	5.21941	6.31885	5.91281	8.51557	6.89766	5.2662	6.0643	7.15691	6.50951	6.07188	5.88108	6.1841	5.35902	5.54722	4.95176	5.4243	6.12953	4.58959	5.49675	4.23879	6.09674	4.28237
PIK3R1	3.8832	3.72982	3.951	3.78129	1.96377	3.02577	3.67757	4.29184	3.88862	4.33553	4.24634	4.95308	3.80118	4.18344	5.09014	3.32819	4.63178	4.47281	4.28073	5.48621	3.22376	4.12802	4.32855	4.24812	3.29524	3.38159	3.80349	2.57054	4.33239	4.2706	3.20252	3.33099	3.56916	3.65777	4.32397	4.14891	3.58851	3.11301	4.58006	3.21501	3.33596	4.07259	3.43975	3.04551	4.11263	3.09951	3.11963	5.75898	3.59584
CXCL12	3.31929	4.37319	4.03234	5.38553	1.53729	3.31258	5.7003	5.74091	2.82663	5.79584	4.18968	4.61446	3.23585	5.695	5.70124	3.19162	7.74636	6.02868	6.60623	5.53563	2.45246	3.81816	4.18401	5.2017	3.58481	4.87554	6.58273	4.6835	3.76337	5.61159	3.47679	5.35642	4.58118	4.60056	4.45002	6.1271	4.40855	5.4743	6.12535	5.1812	4.65072	6.14399	3.80604	3.64588	3.01431	2.20989	3.84791	6.57221	3.97938
PHLDA2	2.51725	5.82122	8.38939	7.31057	6.37106	6.98956	6.14008	4.39871	4.38066	6.79277	7.36302	6.51567	6.9036	5.21143	5.60996	6.33875	6.1057	4.97028	6.9236	3.66575	8.15042	3.86106	7.51112	6.23802	7.33241	6.37354	6.79298	5.47107	4.48341	7.54809	6.2187	5.73852	7.14633	6.95573	3.14136	5.32566	6.27926	4.57594	6.70638	4.44923	6.09153	5.54688	6.23563	4.23842	6.72361	6.15339	6.1127	3.81721	4.89197
CDKN3	7.82394	6.99277	3.64871	5.09367	5.46895	4.95133	4.92018	2.26897	4.68841	4.39431	3.06463	2.29007	2.87348	1.76646	5.20955	2.48284	4.43663	5.05373	3.49657	2.49071	4.02624	3.08406	3.23229	3.41532	5.74806	3.5534	7.13466	2.35193	2.68438	3.99955	6.42471	6.44186	4.01127	4.36653	2.01959	2.00756	2.63747	2.76682	5.01986	3.49878	6.63444	5.73714	2.73948	4.62316	2.82711	6.29076	4.61837	1.99978	4.2337
CDKN2A	6.79402	6.86409	1.05294	5.60054	0.839039	6.17215	4.41529	2.15914	1.69249	4.25808	4.0878	1.57835	0.862384	3.22876	3.05735	2.37812	3.39979	4.92566	2.3678	4.17241	4.53491	2.36047	3.2472	2.23003	6.42908	3.50991	5.3526	5.02018	1.54741	2.87439	0.838932	0.845177	5.23584	1.99821	0.824106	3.90758	3.32464	3.87759	2.47742	3.39716	1.19592	1.3427	3.73598	4.38363	1.30221	2.74363	5.89935	2.8795	1.34028
PLAU	7.4624	6.27256	7.60324	8.86353	7.61957	8.14781	7.84303	5.65681	5.6529	9.39904	5.18334	5.37099	5.94619	7.6197	6.86473	4.58428	9.01028	6.91691	7.28112	6.4396	6.9708	4.14712	6.62774	6.0589	5.05951	7.7129	9.51215	4.05988	4.0202	7.43967	8.16697	7.18163	7.70167	6.78504	3.47566	5.91146	5.68961	6.23722	8.10027	6.19069	7.25074	7.20755	5.60777	3.74262	6.2468	5.27292	5.80953	4.62629	5.97849
PLK1	4.09289	5.52383	3.9683	4.50438	5.21938	5.30131	5.21856	2.85104	5.28127	4.42425	2.50454	3.59577	3.26766	2.97613	4.98034	2.91487	3.57379	3.73962	3.84768	2.87673	4.44801	3.18846	4.14859	3.94928	6.13144	3.60043	6.07021	2.4211	2.9083	4.47083	5.58345	6.21217	3.76196	3.92144	2.60911	2.28694	2.56018	4.22658	4.96252	4.47519	6.37951	5.48127	2.36838	5.64373	3.28023	6.0471	5.35578	2.80171	3.89548
PPARG	3.69335	4.18813	4.19515	4.18016	3.76297	2.19704	4.2161	4.00168	5.61543	3.83261	4.11306	5.33988	1.76675	2.65853	4.94324	2.81279	2.95411	4.50095	3.25271	3.00008	4.99163	2.65447	4.89087	4.34106	4.6491	3.87577	3.86841	2.3265	2.73569	3.51615	5.34107	4.11402	3.70739	4.84583	1.79926	2.63909	5.69479	3.90178	4.34887	2.36905	4.6282	1.6516	4.18107	5.37287	3.87981	1.42949	3.87976	2.79436	3.02656
IL6	4.86996	5.0395	2.46639	4.1298	3.69934	6.6721	4.20798	5.88793	4.40013	2.67928	2.6719	2.76685	2.15644	2.53456	3.5382	3.55686	3.71949	3.31532	4.71409	2.503	4.76077	1.75386	4.23809	5.34594	1.77833	5.69663	6.44833	2.5797	3.38327	3.61574	3.19737	7.51984	3.35911	1.56285	1.85475	3.56449	2.40847	5.47405	7.8973	2.93853	5.73219	6.43544	2.64999	3.28539	3.2729	3.30773	3.37997	3.93193	4.2584
NQO1	9.95072	9.37519	6.42626	6.3239	8.96825	9.81863	9.26736	6.66409	6.96308	6.10875	6.50484	7.85965	7.23907	7.72843	7.83306	7.02737	8.108	9.07159	6.51395	8.68867	8.04083	6.79615	6.9952	6.44953	8.88692	5.80789	6.41976	10.6278	9.29845	7.20964	9.61119	9.43078	7.61425	7.87292	10.1278	5.39656	7.19217	6.12463	7.53234	7.80442	8.8578	6.2539	7.28292	7.51826	9.28879	9.62009	10.373	6.78536	6.05047
MMP13	1.46721	1.43313	5.60006	3.7522	2.22628	1.99711	2.90938	2.69748	0.988534	6.06253	6.29318	2.7041	2.27588	3.53078	1.99306	0.457266	5.7645	3.32455	8.06577	1.20474	1.46852	1.48513	4.60842	0.980576	0.659937	4.11606	5.91741	1.09401	1.37124	2.10119	0.696735	1.13808	7.46174	5.71865	0.739273	4.43747	0.703362	0.58809	2.53147	1.52395	2.42239	2.59248	2.89549	0.441337	6.85242	1.74636	0.479777	0.520751	1.29215
MMP9	6.06018	8.39908	5.25728	7.97747	5.48776	5.07468	9.33428	4.75302	4.42705	8.59459	5.05603	2.26007	5.3944	4.35724	6.66407	5.85377	7.66641	5.26174	6.71396	7.10825	5.41138	5.69629	5.47371	6.03329	7.28814	7.34555	9.83039	3.79064	5.28155	7.86997	5.34892	7.64398	6.15847	5.93053	3.54946	6.12314	3.1914	6.17407	7.90209	9.15378	6.55472	8.1667	3.50777	5.68381	5.7418	3.96732	7.07049	6.17332	7.60929
PTHLH	3.82833	3.63414	2.17592	2.21138	4.80496	3.43313	2.14628	2.38028	1.57549	3.44459	2.17401	1.5497	1.05982	1.92093	1.1621	2.68123	4.1391	1.17555	2.53595	1.80046	2.17928	2.353	0.631735	0.965229	2.24596	2.01523	4.44481	0.970566	1.98127	1.57269	4.76886	1.64193	1.34544	1.5893	1.20521	1.63437	0.952998	1.47958	2.56104	1.01106	4.62715	3.14494	0.734222	1.66352	1.09079	5.61117	0.853863	1.40552	2.58055
PDGFB	2.77823	3.56062	4.37974	3.74199	4.52133	4.53294	4.6395	5.7267	5.73675	4.99767	3.01433	3.61947	4.36873	3.3765	4.84679	4.1243	4.74282	4.67874	4.44096	2.92825	5.24612	3.80654	3.09573	5.31183	4.72689	4.28166	6.49753	4.34237	5.78431	4.80168	4.33867	5.44355	4.23985	2.69202	4.54941	4.04055	3.10191	3.64931	4.75492	3.72242	5.56045	3.43153	3.20365	3.8046	3.92312	5.19235	4.18072	5.62608	3.7407
EZH2	4.60689	6.54018	4.28451	5.22098	6.13339	4.11199	3.67475	3.0273	4.85642	3.85552	3.44435	3.4024	3.06874	2.51531	3.7148	3.83997	2.65527	5.40761	3.56808	4.06017	3.94568	4.14871	3.79751	4.42136	6.60622	3.44278	4.58894	2.71832	3.10029	4.49881	5.22043	5.00676	4.31641	4.38976	2.55222	2.76631	2.44888	4.42151	4.42396	4.50203	4.87245	5.00305	2.99075	5.89901	2.89917	5.25768	4.23269	3.14129	4.28872
HMGA1	6.57607	7.53881	6.74286	7.26502	8.30141	7.51233	8.25375	5.70809	8.8415	8.64276	5.69521	6.25115	6.4169	5.87757	7.95348	5.86354	6.62648	7.39681	6.70746	5.14509	8.68696	7.25197	6.46152	7.15288	7.66314	6.55321	9.24819	6.37911	7.21156	6.45518	8.09196	8.68728	7.2047	5.98116	6.24077	5.99945	5.3756	6.6221	7.1164	6.23754	8.23629	7.50584	5.44433	8.27015	6.84158	8.31635	8.76822	6.45014	7.02816
S100A4	8.37111	9.4247	9.10736	10.5481	7.36816	7.6245	8.71989	9.70408	7.18259	10.0415	8.66837	7.61841	8.28852	8.85289	8.59731	7.44365	10.56	9.12297	9.192	7.96538	9.03319	7.87421	9.83328	9.3622	7.45235	9.94933	9.40063	11.423	10.8426	9.14163	8.37276	11.1373	8.83466	12.3876	8.10262	8.80268	10.7987	8.24495	10.4031	7.95951	8.63342	8.74073	10.5312	7.7364	9.43814	6.58061	8.49213	10.6605	8.95078
ETV4	2.62149	2.66919	6.35225	4.46265	5.59315	1.38998	5.86485	2.65417	6.04763	5.38466	6.5508	3.81843	7.85087	5.39639	5.75095	3.95288	4.3504	4.1495	4.20907	2.93697	5.35396	6.14016	6.08716	6.23076	5.84975	4.94766	4.73612	5.73051	5.58335	5.07259	6.71398	3.40294	7.12682	7.18427	1.67495	6.13014	5.39826	4.87796	3.67033	3.18669	5.31201	5.38475	5.95788	4.89253	6.40425	6.72816	5.76594	5.88266	3.17225
LAMB3	5.46835	6.96966	8.65505	7.11798	7.71917	9.41007	7.87384	6.03566	7.05195	7.01015	6.16882	7.99199	7.1556	7.21484	5.86786	6.51559	7.43144	7.93779	6.36238	7.05115	8.39159	6.49688	8.12307	5.81404	3.39273	5.26439	9.4764	7.46128	8.09641	7.9427	7.38051	7.98444	7.61387	6.40266	8.21587	5.93418	5.2037	5.36661	4.43555	5.82436	7.94817	4.0944	6.6574	4.03737	7.67828	6.5507	6.87222	6.94334	6.04117
SPINK1	5.21942	2.96637	8.12722	2.86515	10.6886	3.07993	11.0662	2.93547	5.869	9.11955	11.0161	9.84556	7.8137	4.16221	8.12347	13.1789	3.55609	6.39389	9.79828	5.898	8.33573	11.5552	2.98105	3.81225	1.12135	10.4664	3.81225	7.79264	4.835	3.93814	10.2223	4.5049	9.81777	6.23941	4.07041	9.60374	4.69	13.0987	4.29795	4.24591	7.36811	2.3905	7.6281	11.5059	6.74961	10.9602	5.04454	4.32717	5.56507
AFP	0.75021	0.75021	0.770526	0.75021	0.840671	2.32828	0.806645	0.75021	1.00657	0.771638	0.75021	0.75021	1.91912	0.791239	0.75021	0.75021	1.1234	0.921813	0.75021	0.800348	0.790553	0.75021	0.75021	0.75021	0.787945	0.916179	0.75021	1.11743	0.789867	0.75021	1.15383	0.75021	0.75021	0.78023	1.25359	0.75021	0.75021	0.75021	0.75021	0.75021	0.841068	0.75021	1.08963	11.7062	0.893795	0.777187	0.852534	0.75021	0.847537
ITGA8	1.8648	1.99644	3.96578	3.53138	1.24138	1.96053	2.40216	7.14263	3.03653	5.02411	3.44385	5.07877	3.4933	6.24519	5.29017	2.22797	6.35641	5.25892	5.2638	5.8748	2.23005	4.06555	3.61681	5.04059	2.63156	3.48086	3.70853	3.41718	4.87687	4.19257	3.6121	0.716168	3.36429	2.99397	4.90562	5.70824	3.98121	2.85001	2.28563	2.79469	4.31713	2.56722	2.377	1.651	3.18585	1.42335	2.34869	6.99459	2.68609
NOX4	3.87794	2.9307	2.73552	3.73725	2.56137	2.72449	4.18462	2.22138	2.12312	4.70444	2.88184	3.26636	3.04406	3.68159	3.16042	2.27366	5.44833	3.00103	4.22427	3.40541	2.15469	2.88599	2.6566	2.25874	2.20845	4.70901	4.98434	2.61631	2.68069	3.0236	2.57318	2.02321	3.46165	2.62405	2.40929	2.76203	1.47765	3.29394	2.0284	2.108	3.61302	4.61533	1.40673	1.49363	2.35732	2.46029	2.35089	2.98174	2.86099
PBK	6.56876	5.81845	3.00181	3.74989	6.54366	4.90397	5.34789	1.44866	3.25669	3.39382	1.72281	2.70709	2.15593	1.21334	4.84292	3.97342	3.10812	4.66441	3.82869	1.55766	4.24206	3.75396	2.43377	2.37702	6.27599	2.96091	5.15109	2.57548	3.0068	4.03796	6.87854	4.81012	2.87174	3.70232	2.35587	1.02292	1.86883	3.16675	3.68327	3.77159	6.98206	6.07264	1.45072	3.89945	2.89167	6.29119	4.8799	2.2586	3.99021
MET	5.3898	4.58241	6.22307	8.58331	6.11167	5.3603	6.11668	4.93873	3.92943	6.69322	6.89201	7.14068	5.20838	5.69342	4.32713	2.49947	5.59581	5.56397	8.108	7.03363	7.0743	5.43497	7.7216	4.46396	9.74016	5.66897	7.4619	6.08381	6.4739	9.19707	7.36595	6.75061	6.30376	8.89194	2.91189	6.54946	7.47044	5.42241	6.67524	5.02841	5.96933	2.37802	7.45787	4.66307	6.57333	2.49759	6.02486	5.67762	5.14661
PRKCQ	2.70907	3.92486	4.35582	4.31452	3.9536	3.14142	4.93669	4.33566	2.3124	3.59669	4.53052	3.9102	4.7598	4.04135	4.13196	4.08616	3.37277	4.02603	3.75349	5.63017	2.9084	5.04313	2.56817	4.38801	4.05176	4.33192	3.62127	4.41455	5.54806	4.74359	3.04103	6.01965	3.33196	3.38814	6.80005	4.29625	3.48415	3.61659	4.77441	3.96766	4.75074	4.37591	2.79352	4.07342	3.28016	3.78026	3.33916	5.1541	4.5093
BRCA2	1.17357	2.59245	1.78433	2.02764	1.92966	2.41873	2.05856	1.23622	3.06938	1.28658	1.78172	2.35425	1.87647	1.61884	2.42515	1.04146	1.19323	2.10806	2.04726	2.90563	1.40581	1.98648	1.498	1.71046	2.03191	1.60117	2.66878	0.790287	1.31529	2.23096	3.38976	4.30578	1.65188	2.46128	1.10693	1.59895	1.0521	1.85864	2.31805	1.57605	3.10499	2.75689	1.26933	2.742	1.07279	2.34086	2.21973	1.34973	1.47333
INHBB	4.67659	4.08714	5.84173	3.43578	4.24595	8.72114	5.1745	6.21185	4.92051	7.60847	4.99905	3.42935	3.95857	5.25735	5.39699	5.92335	5.91194	6.15681	5.76785	5.65974	4.22802	2.88166	2.42694	4.77564	4.13916	5.63844	5.6075	2.74577	4.39702	3.78939	5.77495	3.09234	5.51096	3.60673	4.19638	5.56762	5.31792	3.06275	3.56049	5.28851	4.42182	5.03763	2.79767	2.6291	6.84919	2.5627	5.36072	4.27824	4.30767
SESN1	4.19093	5.19732	5.25263	3.94718	3.68627	3.52186	4.55678	5.65215	4.64732	4.99163	4.15831	5.84265	5.76795	5.01052	5.33478	4.20929	5.50924	5.51274	4.05091	6.26922	3.28111	5.02646	3.96822	5.17341	4.75628	4.94642	4.00326	5.15886	3.98541	4.74385	4.09109	4.22521	3.86646	4.96183	4.59905	5.0261	5.94131	3.58611	5.88484	4.334	4.59282	3.59251	4.41032	3.9458	4.33443	3.89466	4.51149	6.09171	4.02062
CD24	8.96887	8.85501	8.24555	6.0543	9.71423	8.64439	7.82796	9.34341	10.218	9.1341	7.08757	9.15198	6.88319	9.344	9.18617	9.46157	9.08972	10.4571	7.93874	8.70543	9.73402	8.88653	6.97633	7.49219	11.1015	7.7593	8.85134	8.16949	6.97351	6.0304	10.0115	9.53269	7.96785	8.71968	4.96717	6.71817	7.58415	7.12259	7.81983	8.12217	7.55667	8.46092	6.1538	8.6633	6.072	8.53757	8.49491	4.22279	7.4928
KL	1.38598	1.74611	2.30098	1.01435	0.990833	1.25495	1.66284	3.43973	1.71035	2.59847	1.25705	2.85528	5.5162	2.49017	3.05661	2.33715	2.45298	2.83894	2.95011	2.55927	1.53282	5.36934	1.5049	3.44026	1.20823	2.5019	1.94515	1.83037	3.65482	2.32984	2.43497	4.64319	1.82984	1.15394	2.91768	2.10748	3.30167	1.17175	1.65187	1.30394	1.8549	2.67397	1.44458	1.14556	2.27301	1.62586	1.50725	3.13224	2.10034
CRYAB	3.59062	5.25602	3.16357	3.85296	3.07367	3.37361	3.43579	5.96857	2.64803	4.5578	3.5958	3.05568	2.55973	4.51834	5.39497	2.78747	6.40978	3.83058	4.23962	3.36853	2.44683	4.43998	3.48473	4.38326	2.47675	4.2589	5.14244	6.13125	3.75541	3.7824	3.51889	3.90684	3.67548	3.35165	4.15276	3.85296	4.48207	2.69774	3.02879	2.40991	4.52063	4.58844	4.18432	2.22818	4.04893	5.00835	2.85807	3.82062	3.24814
FGF2	3.53824	2.18515	1.79252	1.57121	1.31833	1.70511	2.07704	2.67375	1.14045	2.08809	1.58427	3.32879	1.08632	2.66532	2.15968	0.938827	3.13673	2.00556	1.83806	3.57748	2.13167	1.69559	1.0271	2.47136	1.92195	1.78512	3.2051	1.26416	1.45988	1.86063	2.72	1.83519	1.57054	1.54114	2.01196	2.26703	1.82845	1.59286	2.93609	1.22229	2.12827	2.04062	1.07724	1.11292	1.58025	1.9474	1.46707	2.55399	1.77813
TRIM31	0.904601	4.13059	3.53892	2.33634	8.09029	3.61663	2.38667	3.88808	0.659542	1.54861	1.64143	5.24287	2.45791	2.23089	1.86495	1.71015	1.30404	2.92531	1.73716	1.18497	5.02041	1.66411	1.90746	1.96736	1.44113	2.69867	2.0296	2.75188	2.28774	2.1464	7.08784	2.06377	4.16737	1.53387	2.81405	1.23096	1.01634	4.40061	3.17314	0.922015	5.27756	0.728099	2.35844	5.65361	3.16215	2.29067	1.92469	5.32307	3.09198
UBE2C	7.37635	7.40315	5.17543	6.27338	6.98173	5.80212	5.59272	3.421	7.63503	6.47911	3.98307	3.44292	4.87584	3.35309	6.51411	6.17178	4.77808	6.40909	6.46769	3.53206	5.94179	5.27554	4.79163	4.99391	7.77245	5.39883	7.98027	3.37582	3.95003	5.40405	7.16259	7.74715	6.41431	6.03428	3.44881	2.81805	3.44447	5.78235	6.76385	6.05937	7.11508	7.22445	4.07317	7.29553	4.29686	7.46928	6.61357	3.10386	5.53096
TWIST1	2.9477	4.76201	1.70361	3.92435	2.28912	3.2063	3.65805	2.70382	1.54527	4.52027	1.73729	1.45761	1.94372	2.42607	1.64013	2.61472	5.49825	2.57115	5.30443	1.72065	2.28426	1.4031	2.59144	1.9557	2.05127	3.18884	5.93934	1.29893	1.71757	3.36703	1.49523	5.51552	2.83951	3.80414	1.45163	2.31014	2.04269	3.36134	3.72958	2.88315	4.09532	4.02397	1.38887	1.45069	2.50002	1.62423	2.23508	2.2736	2.91787
PRDX4	10.004	8.93545	8.75889	8.01826	8.82858	8.06845	9.20528	7.41044	8.22697	9.1195	7.83876	7.68143	8.67489	7.65781	8.24262	7.90086	9.27614	8.75054	8.88598	7.83556	8.34186	7.80497	7.82292	8.04993	8.44162	8.47029	8.82801	9.22431	9.29217	8.60944	9.16029	8.65498	8.15624	8.904	8.53727	8.17982	8.2463	8.42674	8.89037	8.77118	9.05169	8.92691	8.32142	9.17918	9.21926	9.06874	7.7132	7.16519	8.76993
BNIP3	7.46813	8.22731	6.19512	5.58751	6.98937	6.19083	7.47194	5.44301	7.2436	6.2998	8.04971	4.80972	6.70854	6.06057	6.45324	7.22211	5.95047	7.81773	7.61721	6.68059	5.46691	6.67206	4.69163	6.43062	8.55107	6.80639	7.50746	7.14412	8.44737	6.41361	6.37386	8.6045	7.14505	7.45471	7.78906	6.93003	5.72602	5.38065	4.76371	5.7239	6.02904	6.90013	7.55638	4.82878	7.79589	8.41334	7.24992	7.83052	6.51926
TUBB3	1.90981	2.85544	2.57576	3.62373	3.21187	8.25211	2.30143	1.89877	2.29439	3.12465	2.59748	1.77971	2.26342	3.21859	2.40692	3.51309	3.14491	3.12583	2.31639	1.87872	2.52816	3.16837	2.72951	2.96383	3.78331	2.20278	2.76744	1.73726	1.87594	3.51101	2.34218	2.87036	3.35973	1.82822	2.16934	1.89012	1.53906	2.62614	2.89798	3.02619	3.93214	2.20197	1.58192	1.61353	4.22343	3.01263	2.06985	2.01179	2.01143
SLC2A1	6.90505	8.98724	6.5041	6.93655	8.55515	9.561	8.97119	6.09561	8.86354	6.86454	5.39456	7.22976	5.42234	4.95478	6.91118	3.88248	6.55385	6.92508	7.22697	5.2125	8.35129	4.30993	5.09758	4.769	6.95348	6.59377	9.19753	3.10376	3.99255	6.23205	8.04223	10.0117	6.61482	5.02782	3.28477	4.33354	5.48294	7.91607	6.84189	7.06113	8.5655	6.10084	4.88647	4.4431	6.30008	5.70411	8.36538	4.23619	7.34157
HMOX1	5.49205	6.64305	7.55465	6.4777	6.30991	7.50044	9.14968	7.27963	6.7784	7.25917	7.31238	4.11136	6.81019	5.29425	7.94271	6.56174	8.18717	7.52601	6.94708	4.64071	5.93456	4.54214	6.43776	8.47756	6.41748	8.25697	7.26224	4.35753	4.37964	7.56831	6.61904	6.00747	6.72939	5.09232	4.37971	5.7447	6.38768	4.83753	9.38231	6.03727	6.86685	6.4399	6.0832	5.97029	6.22502	5.14109	7.64708	6.01583	7.03971
CD36	2.00571	2.57331	3.81401	1.9716	2.2679	7.9278	5.71415	5.0843	2.67434	4.31627	2.14801	4.2024	6.87447	2.58425	5.05926	2.86516	5.25809	3.53679	3.9316	3.86023	2.03938	3.65451	2.57383	5.48447	2.48161	4.0669	4.20136	3.67813	4.29532	3.4072	3.17069	1.31769	2.42803	2.8887	4.34143	4.36592	5.0109	2.46138	4.61493	2.48534	3.70429	3.20645	3.75185	2.24193	3.43852	2.03478	2.82356	4.76365	3.83015
CDH3	5.61596	6.76569	7.04724	6.86535	7.12226	9.2217	6.16641	5.46526	8.07445	8.17666	5.07832	5.37319	3.0935	6.79141	5.65943	4.64035	6.55786	4.54842	6.60964	6.86671	8.33536	1.59222	6.9473	7.3318	2.2378	5.46434	9.23241	1.30301	1.89229	6.37446	3.93169	6.1812	6.79752	6.36769	1.29469	5.66688	5.25102	4.884	5.25529	3.2055	6.36736	6.4659	4.02334	2.6941	3.73339	2.51041	5.72017	3.7058	5.79731
PTK6	3.26541	3.12789	3.94147	5.58142	5.34574	5.54983	5.56163	3.48962	2.66047	4.05151	4.66132	6.97624	6.04909	4.97648	4.58775	7.94934	2.77702	6.24563	4.22781	4.10488	6.4735	4.41422	6.07537	4.80407	1.70851	5.12665	5.42946	5.82031	5.02476	3.87176	5.71621	3.77989	6.51268	5.75799	5.52574	5.05781	4.52998	7.30108	3.50887	5.13383	4.89808	2.70222	4.71781	1.6764	7.36896	3.73206	6.3771	5.13739	2.76214
CEACAM1	5.85813	5.33718	5.29037	6.19795	3.81527	4.05463	5.8179	3.60305	4.24167	5.05052	5.45617	5.10279	6.43887	6.00596	5.88201	6.02566	4.7679	7.33047	4.69779	5.27007	6.41001	6.56859	5.23422	6.02392	6.25361	5.66243	4.94846	4.51592	4.30283	6.15865	6.00095	6.15092	6.47492	7.57441	3.93146	5.94933	5.42427	4.76258	5.61132	3.71888	4.72794	3.81483	5.48543	4.57784	3.0139	5.64015	5.47069	3.99246	3.23463
GDF2	0.641827	0.641827	0.783473	0.641827	0.641827	0.641827	0.641827	0.750554	0.641827	0.641827	0.641827	0.724301	0.641827	0.641827	0.777503	0.641827	0.641827	0.641827	0.641827	0.641827	1.05409	0.641827	0.641827	0.943029	0.641827	0.641827	0.641827	0.641827	0.641827	0.641827	0.641827	0.641827	0.641827	0.641827	0.641827	0.641827	0.641827	0.641827	0.641827	0.641827	0.641827	0.789435	0.641827	0.641827	0.758054	0.641827	0.641827	0.706836	0.729496
COL13A1	1.15716	1.74979	2.75648	2.397	1.50092	2.32719	2.0836	3.03166	1.86305	4.51669	1.71219	2.27343	2.32996	3.60375	2.32086	1.58296	2.90035	2.67671	3.3449	2.98984	2.54432	1.42122	1.65742	4.19715	1.25797	2.7311	3.16062	1.82097	1.56466	2.77373	1.46366	1.77165	2.85085	1.61106	2.0261	2.93111	2.21724	1.83932	1.55366	1.87394	1.81455	2.58636	1.9717	1.22888	1.94573	1.04655	2.16605	3.65254	1.54257
MMP11	6.96527	3.34756	6.70839	8.6488	5.67531	5.03093	6.74577	3.01635	5.53329	9.37819	4.44668	5.22509	6.30959	6.71565	6.19108	4.01243	10.093	6.44145	8.62093	3.01334	6.46283	2.88634	5.05761	4.14785	4.05401	7.73816	9.27461	3.30454	3.86743	7.50746	4.73374	5.69063	8.19386	6.38959	3.25543	4.84111	3.09288	6.0845	6.43984	4.47855	7.46506	7.67682	2.3323	2.00337	4.23853	4.60346	5.24661	3.26692	2.578
SEMA7A	2.73007	3.39021	4.93357	4.25649	3.50902	3.12669	4.5064	3.69521	3.94808	4.48702	3.02922	4.91499	2.63354	3.33099	2.94759	2.55265	4.43978	3.48686	3.23161	3.15844	5.03491	2.12636	2.66865	3.61592	2.79365	3.94709	6.10148	1.86058	2.84149	4.33196	3.38699	5.62892	4.09024	2.35321	2.19584	3.11279	2.35482	3.42163	4.08534	3.6853	4.00307	3.48452	1.47519	2.96766	2.967	2.57485	3.02239	3.32684	3.99761
BUB1	4.91583	5.90437	3.88347	4.75815	5.51682	4.74761	4.65861	2.11053	5.50823	3.79812	2.09776	2.66732	3.11419	1.85014	5.33538	2.25601	3.16174	4.42632	4.01483	3.0438	3.52286	3.6305	2.92855	3.84806	5.62966	4.0882	5.47846	1.39606	3.11915	4.03355	6.11406	7.20415	3.02645	4.16297	1.55798	1.91889	2.36514	3.2893	4.74439	3.84153	6.63576	6.43156	2.29756	4.86856	2.41724	5.7025	5.59172	2.27244	3.99283
CDC25C	3.93262	4.86709	2.89934	2.99569	3.35498	2.54999	3.96052	1.15964	3.96647	2.28289	1.5309	1.37973	1.56323	1.38292	3.34629	1.74943	2.00743	2.72127	2.23431	1.4386	2.32067	2.29435	1.57759	1.98286	3.96826	1.96722	3.60292	1.30987	2.23109	2.79308	4.38059	4.21934	2.75561	2.24383	0.910424	1.08952	1.56709	2.58082	3.4247	2.88244	4.98612	3.6637	1.26487	3.89629	2.06829	4.48323	2.57589	1.31636	2.22519
SLCO1B3	0.609258	0.609258	1.02787	0.635663	4.22019	2.23631	0.666534	0.609258	0.609258	0.673702	0.707725	1.48655	1.11073	0.788728	0.609258	0.609258	0.609258	0.721073	0.71471	1.12148	0.609258	0.609258	6.08852	0.609258	0.609258	3.03078	0.930375	1.23775	0.764772	0.609258	0.648238	0.785469	2.93158	0.669741	2.21585	2.89589	0.763191	4.99943	4.46522	0.609258	1.57738	0.609258	2.9629	0.649475	4.46847	0.609258	0.609258	0.609258	3.53334
MAD2L1	4.36534	4.61723	3.6387	3.84131	5.29957	4.1042	3.69054	2.13289	4.01911	3.95799	2.04036	2.37497	2.30543	1.99921	4.74023	2.48337	3.16323	3.90742	3.63263	2.27681	3.54224	2.74982	1.83359	2.86379	5.1571	3.07136	4.82997	1.55437	2.68144	3.4212	5.2667	5.06171	3.05652	3.63718	1.86257	1.93338	2.16574	2.75442	4.70137	2.95115	5.17185	4.75144	2.35539	4.3106	2.05849	5.5716	4.11448	2.18746	3.6404
SCRIB	4.01663	5.98667	5.33591	6.7361	6.46475	5.82908	5.8684	5.23784	7.01244	5.00734	5.69109	5.23955	6.67691	5.10873	6.24876	6.26974	4.50873	7.26793	4.37326	4.47509	5.47178	5.70781	6.25538	5.91826	7.45663	4.84059	5.20717	5.7327	5.79673	6.38924	4.9337	5.767	5.7132	6.59308	5.7043	5.64115	4.04253	5.55918	4.85511	4.80991	5.91549	6.30885	4.85959	6.55998	5.53384	7.30566	6.57371	5.2546	4.6362
F10	2.06913	1.48711	2.6156	1.8271	1.04494	1.08038	2.32586	3.66298	1.95698	3.00492	2.07507	2.33335	2.0599	3.92548	2.53071	4.12234	4.3772	3.26529	2.39768	3.23225	1.4714	2.51379	2.88253	3.32217	6.78919	3.77746	2.94897	2.69024	1.89156	2.36139	4.33971	1.10564	3.04684	1.74104	2.2141	3.53881	3.13949	2.15498	0.724434	1.85257	2.90025	1.65547	1.83452	3.61178	2.43639	2.79992	2.02059	3.81723	1.75818
SMAD7	2.53199	4.78441	4.99576	4.6789	3.22708	4.146	4.3737	5.23086	3.90191	5.09666	5.16099	4.13959	5.20507	4.79403	4.55447	4.72206	4.85138	5.50866	4.85314	4.81554	4.10248	5.99895	5.62089	5.56946	4.50099	4.23559	5.5742	3.61744	4.84256	4.89906	4.19735	3.19427	4.67885	3.61071	4.59704	4.92575	4.12177	4.21367	4.91107	3.46611	4.22899	5.32178	3.30086	2.67772	4.72924	4.99906	3.7705	5.17642	4.45968
NTRK3	0.781257	0.802273	0.857192	0.946952	0.682706	0.707164	0.965667	2.18953	0.696548	1.19278	1.04768	1.67743	0.808514	2.30004	1.24554	0.746462	1.7491	1.49842	1.56588	1.74182	0.75087	0.741023	0.813426	1.3913	0.972261	0.981363	1.29267	0.810317	0.874971	1.00134	0.763188	0.709245	0.910318	0.966268	0.8996	1.55177	1.18788	0.813753	0.839073	0.799474	0.998544	0.749176	0.810317	0.722196	0.923279	0.683234	0.758642	1.04165	0.852879
TNC	5.13988	6.61644	8.47329	8.42238	6.08783	4.00091	6.46551	6.70801	3.60504	7.41522	6.82603	4.46015	6.16295	7.15042	5.71907	6.11186	8.54908	5.33237	7.06917	7.21622	4.39611	4.63698	7.23132	5.05371	3.78635	6.12868	8.49594	2.26647	4.064	5.31465	5.10487	6.36675	5.52799	3.77796	2.69164	5.79468	7.03618	5.50805	8.22838	6.57082	5.97755	6.21012	6.9942	4.86184	5.83067	2.5747	5.20038	5.90035	6.0954
LDHA	9.62761	10.9385	9.01276	8.66991	10.341	10.7079	10.8414	8.34653	8.91684	9.49728	10.1779	8.55118	9.73548	8.70793	9.07726	9.24574	10.3511	9.24645	10.251	9.25417	9.98706	9.61119	8.98361	9.11049	10.658	10.326	10.6001	8.51667	8.97996	9.67818	10.3071	10.6519	9.0154	9.0799	8.93902	8.96077	9.0771	9.44	8.96098	8.75156	10.172	10.1589	9.75177	10.1841	10.6401	9.58944	9.57169	8.49457	9.51464
SPP1	9.81911	8.74009	7.15767	8.10479	12.5795	12.1666	11.2399	5.31009	5.25575	11.446	7.17427	3.98074	9.12392	7.19779	10.9866	7.59049	12.2568	11.9998	10.2211	8.61696	7.23138	5.07233	7.20085	8.24423	8.7858	13.2636	9.87499	5.53676	3.58726	9.87314	9.68709	9.59552	8.23818	8.00991	4.18273	9.42763	7.76721	8.35162	9.57476	6.91162	10.5953	10.559	7.77302	9.0504	8.32664	7.04521	10.6702	4.83705	9.84752
CRABP2	7.94792	5.28363	9.75026	10.3821	4.68964	5.4938	8.53144	5.84884	5.00046	11.1289	6.88006	6.23542	9.60144	8.70051	9.38809	3.56541	8.87526	6.73382	10.3487	6.68363	6.38983	10.0149	11.2634	6.22225	3.04478	9.4352	7.56203	8.71438	3.51274	9.20601	4.13983	6.91822	7.88134	9.40868	1.79523	8.31488	9.55046	7.45819	5.2211	11.2372	4.77271	5.44208	7.49447	3.01973	7.91782	3.98106	6.01884	3.5662	5.23542
CEACAM8	0.673138	0.739588	2.612	0.674947	0.603134	0.640835	0.756844	0.603134	0.603134	0.691432	1.18385	0.806586	0.603134	2.92107	1.37105	0.603134	0.668304	2.20748	0.652645	3.14519	0.713784	0.821711	5.18961	0.760559	0.850949	2.87367	0.603134	1.10317	1.20563	0.830335	0.603134	0.603134	0.603134	4.1368	0.910573	1.27848	5.69779	0.603134	1.05975	0.721994	0.646521	0.603134	3.68094	0.621786	0.80196	0.640989	0.790102	0.776459	0.65524
PCNA	9.045	8.96936	7.09476	6.58853	7.58628	7.95387	6.97565	5.75519	6.11603	7.63887	6.21434	6.09889	6.3611	6.23121	7.45743	7.21818	6.94236	6.96803	6.14117	6.60076	5.81614	6.708	5.71096	6.20283	8.14606	6.44976	8.02174	6.6766	6.65794	6.38237	8.52566	7.59296	6.90184	6.57936	6.96154	5.59599	6.61081	6.13787	7.74907	6.45045	7.4177	8.51447	6.36386	7.36256	6.97793	8.0433	7.8269	6.47989	6.52594
KRT14	0.624258	0.834039	1.4114	3.79535	8.52446	6.27914	1.85847	2.58972	0.548658	4.5485	0.553124	0.618094	0.553821	1.57346	0.481287	0.481287	2.88134	0.640366	1.50249	0.656038	1.0274	0.541511	6.37187	0.757532	0.536585	1.8543	8.01693	0.481287	0.539402	0.889126	0.537572	0.86026	0.915476	0.609581	0.481287	3.52732	2.42157	0.738624	0.735674	0.481287	1.52426	1.00475	0.590143	0.798998	1.65696	0.520855	0.532492	0.778472	0.605553
RAC3	4.7815	4.77297	3.60247	5.90808	5.10309	4.91815	3.6367	3.32014	7.82186	6.2009	4.02224	1.92131	4.15527	2.37145	5.91883	5.50549	4.72105	6.51207	4.08723	1.79762	3.06758	5.75493	3.37868	5.71151	6.32591	4.92543	5.10678	5.62539	5.81432	3.93405	4.39468	6.13138	4.80755	4.80743	5.53262	2.52249	3.37494	3.28731	4.72414	4.78456	4.8118	5.88516	3.2131	5.37038	4.3896	5.47137	4.67248	4.88105	4.26734
FOXA1	7.13028	9.23067	7.18889	6.2264	7.11387	6.32583	7.25736	7.43515	7.93641	6.07362	7.90245	5.25262	4.662	5.46929	8.07287	6.74429	5.78478	7.32052	5.85263	6.34835	5.84043	6.09482	5.85211	7.36132	6.31402	5.63924	6.16173	5.89725	5.54659	6.34507	6.74885	2.95264	6.22767	7.20836	6.42742	6.98221	2.73382	5.85161	5.21673	6.83463	6.64632	9.32046	4.68625	7.3911	4.43707	9.24276	8.19975	5.89216	7.04124
ONECUT1	0.813613	1.99168	1.64704	1.08212	0.670223	1.29687	0.753656	0.654408	0.732959	1.03912	2.43892	0.686909	2.64741	1.1901	1.49018	1.04992	1.05486	1.05875	2.77269	1.86984	0.659282	2.58162	1.34258	0.9175	1.87713	0.949553	0.71463	1.40345	0.870647	1.60286	2.642	0.73111	1.42495	1.11884	0.659004	1.14115	0.679162	0.63799	0.63799	0.755865	0.86477	0.845894	0.753786	5.0984	1.36435	0.909953	0.907273	2.28042	0.901898
S100A7	1.71939	1.04589	0.863011	1.52409	1.81166	7.23338	0.843049	0.522039	0.522039	0.522039	0.522039	0.589947	0.522039	1.83752	0.942701	0.522039	1.72582	0.658633	0.730715	0.579338	2.8873	0.522039	0.522039	0.522039	0.522039	0.848783	1.41342	0.522039	0.643175	0.522039	0.74738	1.68727	0.522039	1.00026	0.953235	0.522039	0.522039	0.618772	0.740968	0.848571	0.706093	1.58427	0.522039	0.522039	2.65009	0.522039	0.522039	0.522039	6.93629
MUC4	0.642944	6.17648	2.09215	4.90442	7.32512	6.46504	5.1059	6.24896	5.19106	3.7029	3.56674	2.89129	1.5471	3.09265	1.61435	4.71361	2.96721	6.45725	2.4839	3.15699	4.47613	1.69705	6.44657	4.32378	1.11769	2.44055	4.16574	3.07443	0.873076	2.2209	2.29127	1.22735	3.8873	2.60799	1.49866	3.77762	1.98074	5.01523	3.90708	1.88585	2.55952	5.06832	2.68658	0.933688	5.27841	1.38488	2.45884	2.51774	5.00073
UCHL1	8.54289	8.60418	2.60871	6.41336	10.2186	9.56898	7.10793	4.80722	6.36155	4.85968	3.03884	1.52177	3.50249	3.66703	6.09586	3.4842	6.43653	9.53901	5.29902	2.70564	1.58358	3.0972	4.24441	3.01465	9.71339	4.41905	4.9568	9.39075	9.6504	6.41872	6.69557	9.52985	3.37294	3.26046	9.95215	2.87179	2.37443	3.41925	3.94317	6.31716	7.87309	4.6994	2.24591	5.88314	7.99809	10.8889	8.91001	2.42858	4.67178
MMP3	5.07157	3.37596	2.12362	3.67495	1.50869	2.65103	2.30122	1.03376	0.935201	4.3387	1.41966	2.65455	1.5637	3.22145	0.973119	0.848774	2.57462	2.6527	4.8365	2.34733	3.6188	1.3311	1.72831	1.63307	1.13899	5.8233	6.13906	0.822446	0.880522	2.11505	1.19801	1.53147	1.62158	2.25741	0.776119	4.35704	1.25875	3.59638	1.46554	1.50665	1.78929	1.66748	0.969268	0.79997	3.23055	0.82415	1.34708	0.809174	2.26236
BRCA1	2.51706	4.1833	1.9852	3.11359	4.0433	2.88061	3.06033	2.66343	2.89888	2.39043	2.06243	2.79782	2.40643	1.83272	3.9257	1.25157	2.10386	3.30858	2.3935	2.74279	2.52111	2.09523	1.88113	3.18212	3.42952	2.0522	3.90947	1.39741	2.56934	2.8284	4.59235	4.32595	2.64833	3.607	1.535	1.98471	1.38272	2.68133	3.12788	2.92783	4.16636	4.14688	1.81841	3.88784	1.52973	4.32036	3.56313	1.93681	2.9225
ROR1	1.14048	3.24929	3.08315	3.2995	0.899432	1.33623	2.34771	3.06329	1.5227	4.00107	2.77333	5.82301	3.59492	2.6725	3.26562	1.45843	4.11953	2.95968	2.8951	4.23613	2.28166	2.99818	2.72122	3.0156	3.23521	2.96287	4.21201	0.85416	1.55557	3.48754	2.69494	2.50025	1.80193	2.96068	0.889158	3.49621	3.11914	2.36939	4.14712	1.42803	2.60643	2.93036	1.07572	1.2231	2.42893	1.39413	1.66991	2.85621	1.61514
C5AR1	3.60813	5.24214	4.99667	5.33244	5.04299	4.96833	6.32169	7.12566	3.97023	5.98819	4.94392	3.2178	4.10325	4.73056	7.17737	3.21555	6.84343	5.90203	5.49253	4.15728	3.31129	3.58869	6.24289	6.30737	5.79152	6.6943	5.55665	3.06615	3.82979	6.03986	5.95678	5.46846	3.96397	4.52134	2.84954	5.32103	5.86001	4.05186	7.73308	4.56501	6.03928	5.42788	5.09695	4.48192	4.7842	3.42923	4.74388	4.38824	5.1972
LATS2	3.09841	4.29056	4.27425	4.37818	3.87729	6.0458	5.0954	4.82735	4.152	4.66485	4.46944	5.34459	4.63991	4.34706	5.24515	3.21275	5.58049	4.69984	4.95657	4.82916	3.77584	4.84098	4.59075	4.85055	2.46026	4.04276	5.37519	3.28419	5.21293	4.71837	5.31778	7.37435	3.89353	4.29654	5.35882	4.78368	3.09696	3.90715	4.66897	4.00624	5.42546	4.74598	2.99662	3.79778	4.32332	2.51456	3.71417	5.09716	3.43906
CLDN18	1.05502	4.31318	6.17315	1.55487	1.64522	0.979689	1.30162	7.02078	3.98143	6.39801	4.20379	11.2872	7.23983	6.71779	7.0278	3.23641	3.2901	5.48103	3.38322	4.02122	9.56747	5.62277	5.12791	7.63393	4.81205	4.38377	1.19442	3.30021	5.80669	5.358	3.59339	1.07758	8.01973	1.1832	2.38401	1.2481	7.45734	1.28668	1.08128	4.91025	5.94158	1.56162	5.59025	4.17012	5.5068	4.94233	6.09376	7.16665	5.28706
THY1	5.96838	5.08289	5.29895	6.78028	4.63178	6.15232	6.77638	6.33087	5.22224	7.73349	4.84482	3.94882	5.49207	5.35774	6.37709	5.73992	8.75321	6.38907	7.68708	4.92363	4.9632	4.84748	6.52611	5.92217	5.07264	6.73085	8.39346	4.88864	5.89082	7.41405	5.2914	4.887	6.86536	5.26122	3.85084	4.77604	3.82283	5.43425	5.34307	5.18556	6.43619	7.00634	3.52219	3.71687	5.08216	4.57828	4.31171	7.15191	5.41707
CDX2	0.781478	0.811781	0.799904	0.781478	3.28605	1.3257	3.71834	1.23904	0.781478	0.800875	0.826146	1.10366	2.57168	2.61841	0.884145	0.81864	1.3559	0.781478	0.781478	0.863266	2.36323	0.781478	1.33435	0.781478	4.85238	2.19201	0.826146	0.917191	0.799627	1.02272	5.01425	4.87064	2.82756	0.986028	0.781478	0.824376	0.885842	1.10254	0.781478	0.807787	5.18524	1.8621	1.58149	2.78441	0.811643	5.60298	0.844135	0.985663	0.792813
CENPF	3.35065	6.60444	4.2846	4.59037	5.70468	5.64927	5.19344	2.74076	5.56306	3.81126	2.76948	3.65364	3.32128	2.57955	6.29224	3.04908	2.47793	5.1977	5.31517	3.92274	4.49255	4.329	3.8513	4.65686	4.89467	2.87287	6.49646	2.07528	3.6139	4.39644	5.77163	7.5866	4.67549	4.90489	2.66203	2.39201	1.45475	4.42902	4.22023	4.79205	6.47962	6.86825	1.90709	4.77657	3.29992	6.70428	5.02601	2.81993	5.08621
DOK2	3.44681	4.70395	5.31406	5.1418	2.75704	2.79414	4.18173	4.99628	3.06299	5.04841	4.36983	2.05559	3.69421	4.42415	4.72694	3.29333	5.01821	4.78791	3.81827	4.57149	3.18238	2.63839	5.98644	5.59006	4.52077	5.47286	4.76973	3.74433	3.00756	5.96373	3.15677	3.32032	3.50634	4.58987	2.64712	4.71777	6.01894	3.95801	7.17132	4.80688	3.74231	4.30689	5.27205	4.60351	3.35055	3.30917	4.46664	4.48648	4.90438
SERPINB5	4.93763	6.64498	0.937005	3.48316	7.24937	7.5063	4.29713	4.40556	0.873323	1.81691	2.39371	5.64515	1.1133	2.26727	1.22127	0.987128	1.85243	0.960111	0.8064	0.797153	8.03864	0.856631	1.24168	0.790085	1.54578	1.23342	8.59501	1.10812	3.38273	1.02127	5.8666	6.31452	4.68636	0.988753	1.73642	1.60822	0.782505	1.55515	1.04902	1.18836	5.46864	3.81125	1.62582	0.916426	2.75699	2.93941	6.48707	0.728502	0.993121
HOXA10	2.74824	2.50239	0.806743	1.47665	3.08161	0.758218	4.00951	0.691849	0.63205	0.662415	0.63447	0.677235	3.1654	1.90316	0.714786	0.627837	2.11386	2.56071	0.704936	0.734542	0.627325	0.781625	2.50181	1.5773	1.58003	1.28453	0.849223	0.807412	0.688191	0.72741	3.42659	3.56325	1.9139	0.642714	0.626942	1.31585	1.07053	0.784465	0.790917	0.810753	3.75728	3.40174	0.595078	0.678015	0.966515	0.954808	0.919253	0.839249	1.2836
SRPX2	2.92093	3.55348	5.705	6.53453	5.58278	3.29771	4.62193	3.69301	3.61855	5.15083	3.24325	3.9858	3.74582	6.12	3.70398	2.14769	6.72356	3.65425	5.39592	4.7762	2.92286	2.92942	3.58644	3.30624	2.0935	4.29826	5.38647	4.12122	2.46671	6.03019	3.90817	2.67474	5.2177	5.35551	2.50809	3.51662	3.7734	3.17029	5.01523	2.95064	4.76629	4.03906	2.23844	1.7121	3.01652	2.84988	2.77322	4.86212	3.24609
SLPI	12.7062	8.81776	9.8847	10.0869	10.7831	10.4273	10.2813	13.8233	9.00647	11.7002	12.4777	10.8989	11.312	10.6629	9.66761	9.77654	11.8736	9.07142	10.2647	7.8911	11.0053	11.428	11.2724	9.60143	7.13574	13.2993	10.2161	14.072	16.3529	8.63908	11.1824	8.57429	10.6613	9.12849	15.5567	10.6316	12.6402	11.6636	10.0992	10.5011	10.7508	5.21623	14.0237	8.5144	11.9369	5.61283	10.1886	11.3666	9.39802
HTRA3	4.76761	4.02148	4.82815	7.07267	5.35199	4.05166	6.73383	4.20765	3.75667	7.09755	4.33963	2.90747	5.35431	4.96531	5.26641	3.5687	7.00913	5.3853	6.29148	4.2808	4.36789	2.88398	5.39544	4.59165	3.82513	6.42827	6.22886	3.87189	3.30097	6.21801	4.10765	2.46685	6.52137	4.71864	2.72847	5.88435	2.72257	4.80361	3.50162	4.42487	6.29707	6.55996	1.96023	1.67398	3.73875	5.53898	5.07675	5.80784	4.36602
IRX1	0.967378	1.18959	2.21468	1.40869	1.21066	1.80098	1.79367	3.12337	1.26558	1.61258	1.93464	1.76247	1.13663	3.37243	1.89266	1.18548	2.05581	1.35917	1.24346	4.94172	1.49036	5.18831	1.4406	2.71716	1.0724	2.52588	2.15576	1.10927	1.46415	1.70853	1.17299	0.967378	1.33226	0.967378	2.09478	2.6733	4.1201	1.03396	1.07107	1.33116	1.7018	0.967378	3.57678	1.37522	3.06527	2.3642	1.82669	1.60833	2.1001
CXCL14	5.76521	9.29305	5.06379	4.60429	3.5344	2.05565	4.50666	5.74988	1.6345	6.05823	10.9442	5.89781	9.39902	6.96769	4.08606	8.98404	7.24562	3.58682	4.81443	7.23355	4.95619	4.13624	6.95685	8.39226	4.05597	7.80664	3.67888	3.95529	1.67702	5.84241	5.793	0.880408	8.75356	7.17563	1.6633	11.992	6.59773	4.429	4.14751	4.14512	4.58527	3.38724	2.89413	2.56109	8.47266	5.60584	3.8901	4.66251	6.18512
KIF18A	3.35379	4.41609	1.97166	3.24541	3.00164	3.06816	3.18178	1.49952	3.23743	2.40897	2.09345	1.78777	1.80825	1.21309	3.55555	1.29186	1.74741	2.44086	2.35727	3.39577	1.89352	2.56511	2.40695	2.58361	3.9593	1.93127	4.07105	0.953445	2.63007	2.43297	3.7448	4.00699	2.33724	2.69456	3.61544	1.50342	1.73006	2.79459	2.55043	1.88609	3.67382	3.79838	1.48892	3.00334	1.74483	3.6084	2.93547	1.63571	2.43454
SBSN	2.92175	1.15875	0.939334	1.25845	0.887534	1.60402	1.27893	0.60783	0.822892	0.837879	0.688196	0.684182	0.802581	0.915711	2.97908	0.67474	1.12824	1.13768	0.925021	0.798746	0.736841	0.739613	0.835536	0.873898	0.60783	1.0255	1.03435	0.60783	0.60783	2.00231	0.844395	1.38541	0.8322	0.657115	0.60783	0.828112	0.60783	0.633889	1.21022	0.655438	0.845498	1.4016	0.60783	0.88801	0.662133	0.777363	0.773116	0.668104	0.765105
[truncated: 650 more columns]
