# Supplementary material for: Anoikis-related genes combined with single cell sequencing: Insights into model specification of lung adenocarcinoma and applicability for prognosis and therapy
Source: Front Cell Dev Biol. 2023 Apr 24;11:1125782. doi: 10.3389/fcell.2023.1125782 (PMC10165631; doi:10.3389/fcell.2023.1125782)
Supplement: Supplementary file 2 [file Table1.XLSX]

## Sheet: Sheet1
gene	conMean	treatMean	logFC	pValue	fdr
NTRK2	5.14376	1.36653	-1.9123	3.3676e-22	2.02536e-21
CEACAM6	685.446	1855.94	1.43703	1.93002e-06	3.20668e-06
CAV1	1275.55	119.703	-3.41359	1.10145e-35	2.3516e-33
CEACAM5	24.699	702.766	4.83052	1.51275e-15	5.6169e-15
PTRH2	8.42336	17.0364	1.01616	6.69286e-27	6.49512e-26
DAPK2	18.3986	4.81298	-1.93459	1.85446e-30	3.95927e-29
CDH1	115.782	237.938	1.03918	8.85452e-16	3.4062e-15
PAK1	21.2724	48.5135	1.1894	7.01682e-27	6.65818e-26
ERBB2	55.7994	115.079	1.0443	1.33942e-10	3.21311e-10
ANGPTL4	28.4329	76.6011	1.4298	5.49266e-07	9.57291e-07
PDK4	188.265	36.2206	-2.37788	2.17521e-28	2.81459e-27
ITGA2	17.1462	52.2871	1.60857	8.74063e-08	1.64416e-07
BIRC5	2.75753	36.7311	3.73555	4.25133e-32	1.29666e-30
TIMP1	385.475	1101.81	1.51517	6.81232e-22	3.87848e-21
BDNF	3.8775	0.797989	-2.28068	1.98223e-28	2.64503e-27
CDCP1	20.8276	42.6942	1.03554	2.2131e-07	3.98731e-07
SKP2	2.02046	5.074	1.32844	5.75418e-15	2.01396e-14
CHEK2	3.91213	11.1731	1.514	4.63514e-26	4.30262e-25
E2F1	10.2023	29.3504	1.52449	1.44681e-14	4.78906e-14
EGF	1.01385	4.9173	2.27802	4.92997e-12	1.35813e-11
ITGB4	38.9968	122.567	1.65214	1.79378e-09	3.81067e-09
DAPK1	74.2207	35.6031	-1.05982	3.29329e-21	1.78005e-20
PIK3R1	32.8215	16.4017	-1.00079	3.16465e-22	1.95842e-21
CXCL12	50.8345	21.155	-1.26481	4.44306e-23	3.05998e-22
PHLDA2	21.2524	110.217	2.37465	2.3138e-23	1.64666e-22
CEMIP	7.37039	31.3426	2.08831	8.04496e-10	1.78917e-09
CDKN3	2.23248	17.2165	2.94708	4.11811e-29	6.28012e-28
CDKN2A	1.51214	17.8024	3.55741	2.67173e-13	7.92243e-13
PLAU	26.1073	168.04	2.68627	5.43856e-19	2.55194e-18
PLK1	1.60199	15.2886	3.25452	6.2623e-34	6.68501e-32
PPARG	38.2889	13.2766	-1.52804	5.46772e-27	5.55885e-26
IL6	75.7546	10.5208	-2.84809	2.11129e-15	7.77172e-15
NQO1	36.5566	300.971	3.04142	4.73751e-22	2.77112e-21
MMP13	0.597268	41.2497	6.10986	1.62136e-25	1.35749e-24
CCN6	0.174968	1.53809	3.13598	0.00356811	0.00450764
MMP9	21.9139	88.2073	2.00905	2.26508e-14	7.43993e-14
PTHLH	0.732634	4.94377	2.75445	1.23692e-09	2.70853e-09
PDGFB	54.7932	19.6382	-1.48033	5.40349e-22	3.11796e-21
EZH2	2.72566	16.4756	2.59565	1.61572e-33	1.37983e-31
HMGA1	79.4322	401.316	2.33694	2.50556e-28	3.14669e-27
S100A4	1373.75	651.892	-1.07541	3.36769e-22	2.02536e-21
ETV4	3.05675	45.3318	3.89045	4.3888e-33	2.34252e-31
LAMB3	146.97	305.266	1.05455	1.57075e-05	2.43894e-05
ZEB2	15.6888	6.66856	-1.23429	5.96192e-28	7.0715e-27
SPINK1	4.76026	472.653	6.6336	1.72103e-20	9.07258e-20
AFP	0.0127322	4.64247	8.51027	1.12834e-06	1.9119e-06
ITGA8	34.0315	8.07918	-2.07459	1.52934e-30	3.43698e-29
NOX4	1.21879	3.02405	1.31103	2.05005e-10	4.75745e-10
PBK	1.4407	15.5134	3.42867	4.1848e-30	7.76917e-29
CCN2	839.493	275.407	-1.60795	2.74469e-21	1.50254e-20
MET	58.9821	147.995	1.3272	0.00336862	0.00430659
PRKCQ	15.0152	5.07819	-1.56404	1.68279e-28	2.31791e-27
BRCA2	1.13699	2.59632	1.19124	2.07997e-12	5.84307e-12
INHBB	15.8662	33.2888	1.06907	0.0035179	0.0044574
SESN1	35.1059	11.543	-1.6047	1.1293e-31	3.01382e-30
CD24	118.771	323.35	1.44491	1.31863e-10	3.18109e-10
ZEB1	23.7538	9.55341	-1.31407	5.3136e-24	3.98054e-23
KL	13.234	2.59114	-2.35259	1.0676e-31	3.01382e-30
CRYAB	32.0278	8.27194	-1.95303	7.90974e-30	1.40728e-28
FGF2	7.75306	1.95607	-1.98681	3.6982e-29	5.84864e-28
TRIM31	0.593024	9.09535	3.93897	6.51296e-18	2.86705e-17
UBE2C	5.50907	103.634	4.23354	6.13388e-33	2.91018e-31
TWIST1	0.88358	4.90191	2.47191	5.31187e-11	1.32641e-10
PRDX4	84.3476	220.465	1.38613	1.3495e-25	1.17599e-24
BNIP3	23.6704	52.958	1.16176	1.03422e-15	3.94298e-15
TUBB3	0.0470525	1.07849	4.5186	3.79134e-32	1.24531e-30
SLC2A1	8.05456	94.2497	3.54861	3.39355e-31	8.5238e-30
HMOX1	264.771	92.5084	-1.51709	1.29001e-09	2.81038e-09
CD36	64.95	8.67955	-2.90364	2.49175e-33	1.51997e-31
CDH3	9.68619	69.3918	2.84076	3.85526e-19	1.82911e-18
PTK6	10.5214	34.04	1.6939	2.79184e-14	8.96329e-14
CEACAM1	7.57964	31.7138	2.06491	8.49602e-23	5.66844e-22
GDF2	0.132212	0.00729054	-4.18068	2.32258e-36	9.9174e-34
IL17A	0.027639	0.119406	2.1111	0.00016657	0.000240288
SIRPA	92.1105	39.8369	-1.20926	6.28154e-26	5.70684e-25
ADCY10	0.0674271	0.150874	1.16195	0.000167392	0.000240661
COL13A1	5.40085	2.2324	-1.27459	1.04378e-18	4.7924e-18
MNX1	0.108129	2.1569	4.31814	1.54219e-25	1.31703e-24
ITPRIP	38.828	12.5524	-1.62913	4.86741e-27	5.19596e-26
BCL2L15	0.588742	6.61056	3.48906	5.02879e-25	3.97647e-24
MMP11	2.65801	98.6934	5.21454	1.51595e-32	5.98789e-31
SEMA7A	9.38242	18.8259	1.00469	0.000451895	0.000620448
CCN1	520.193	170.107	-1.6126	2.21331e-19	1.09418e-18
CCDC178	0.497047	0.13089	-1.92503	1.14239e-14	3.84096e-14
BUB1	2.09288	13.8559	2.72693	1.10888e-28	1.63274e-27
CDC25C	0.349395	4.73674	3.76096	4.45746e-34	6.34445e-32
CDK1	5.41262	30.4493	2.49201	5.65625e-28	6.90062e-27
SLCO1B3	0.0175644	2.52815	7.16928	1.21383e-10	2.96175e-10
MAD2L1	2.03541	12.5462	2.62386	3.33124e-30	6.77351e-29
SCRIB	29.1373	61.265	1.07219	4.22342e-15	1.50283e-14
F10	12.649	4.29463	-1.55842	1.44737e-27	1.62639e-26
SMAD7	47.3903	22.1793	-1.09538	2.08563e-23	1.50943e-22
NTRK3	0.801334	0.224818	-1.83364	5.05941e-27	5.26919e-26
TNC	39.3383	121.917	1.63189	0.000119928	0.000176583
HOTAIR	0.00821695	1.1844	7.17134	3.39358e-12	9.47097e-12
LDHA	182.88	471.939	1.3677	6.03663e-27	5.99451e-26
SPP1	26.8958	810.198	4.91282	3.5511e-30	6.89237e-29
CRABP2	11.8092	579.575	5.61701	1.38457e-28	1.9707e-27
CEACAM8	3.4695	0.815623	-2.08875	9.50024e-15	3.27145e-14
AFAP1L1	22.8842	7.10327	-1.68779	1.18452e-27	1.367e-26
PCNA	98.1	216.98	1.14524	1.42442e-21	8.00299e-21
KRT14	1.184	16.7501	3.82243	5.62707e-05	8.40125e-05
RAC3	6.64605	33.8316	2.3478	4.00757e-23	2.8053e-22
FOXA1	24.2867	64.6391	1.41224	5.00886e-13	1.47502e-12
ONECUT1	0.00934576	1.2036	7.00883	1.21688e-29	2.07843e-28
S100A7	0.607115	23.2657	5.26009	0.000277743	0.000391406
MUC4	4.29874	22.8086	2.40759	8.22138e-09	1.61775e-08
UCHL1	9.32286	109.211	3.55021	1.51052e-09	3.25753e-09
MMP3	0.285953	4.26238	3.89781	1.16995e-17	5.04613e-17
BRCA1	2.2832	6.62912	1.53776	6.1945e-16	2.42665e-15
ROR1	16.9983	5.05606	-1.74931	1.51762e-29	2.4924e-28
C5AR1	110.994	29.6732	-1.90325	4.69526e-31	1.11382e-29
LATS2	37.8281	16.6957	-1.17998	2.28442e-25	1.87586e-24
CLDN18	1011.8	86.5137	-3.54785	2.07556e-33	1.47711e-31
THY1	12.8028	31.2298	1.28646	1.41504e-13	4.34691e-13
CDX2	0.032478	1.09911	5.08073	1.81084e-07	3.2764e-07
CENPF	1.42355	16.7325	3.55509	1.68278e-32	5.98789e-31
DOK2	95.1197	26.8826	-1.82307	1.6048e-32	5.98789e-31
SERPINB5	0.719725	14.8857	4.37034	1.71965e-06	2.8909e-06
HOXA10	0.113571	2.0861	4.19914	6.28698e-09	1.24284e-08
SRPX2	4.28886	17.1693	2.00116	1.44924e-13	4.42019e-13
SLPI	4771.41	2142.09	-1.15539	3.77978e-24	2.93449e-23
HTRA3	33.395	69.1738	1.05059	0.000304621	0.000425075
IRX1	8.0242	3.07578	-1.38341	4.24159e-22	2.5155e-21
CXCL14	14.1429	277.666	4.2952	8.45666e-12	2.3e-11
KIF18A	2.12076	5.77637	1.44558	1.06817e-16	4.34388e-16
ZG16B	1.66187	9.29042	2.48293	3.81981e-05	5.74316e-05
SBSN	0.180259	3.41366	4.24317	3.43267e-09	7.11528e-09
SNORA80E	0.545834	5.03883	3.20655	2.24789e-09	4.75172e-09
