# Supplementary material for: Anoikis-related genes combined with single cell sequencing: Insights into model specification of lung adenocarcinoma and applicability for prognosis and therapy
Source: Front Cell Dev Biol. 2023 Apr 24;11:1125782. doi: 10.3389/fcell.2023.1125782 (PMC10165631; doi:10.3389/fcell.2023.1125782)
Supplement: Supplementary file 3 [file DataSheet1.CSV]

	Camptothecin_1003	Vinblastine_1004	Cisplatin_1005	Cytarabine_1006	Docetaxel_1007	Gefitinib_1010	Navitoclax_1011	Vorinostat_1012	Nilotinib_1013	Olaparib_1017	Axitinib_1021	AZD7762_1022	SB216763_1025	KU-55933_1030	Afatinib_1032	Staurosporine_1034	PLX-4720_1036	NU7441_1038	Doramapimod_1042	Wee1 Inhibitor_1046	Nutlin-3a (-)_1047	Mirin_1048	PD173074_1049	ZM447439_1050	Alisertib_1051	RO-3306_1052	MK-2206_1053	Palbociclib_1054	Dactolisib_1057	Pictilisib_1058	AZD8055_1059	PD0325901_1060	Obatoclax Mesylate_1068	5-Fluorouracil_1073	Dasatinib_1079	Paclitaxel_1080	Crizotinib_1083	Rapamycin_1084	Sorafenib_1085	BI-2536_1086	Irinotecan_1088	Oxaliplatin_1089	BMS-536924_1091	GSK1904529A_1093	Tozasertib_1096	PF-4708671_1129	PRIMA-1MET_1131	Erlotinib_1168	Niraparib_1177
TCGA-35-5375	0.114605097724568	0.0272549324162742	11.7045939748204	12.5134948569909	0.00594971608122368	17.1184514071996	10.4706533379363	8.71799241995913	11.9033997543102	104.710386172695	30.5968946078658	0.572429111841822	196.369837524663	65.6212089162349	7.84384528093814	0.0379315316482344	129.411550560766	11.4829825462967	104.549786558119	5.21621996416983	257.518003061996	171.191265476689	93.5192306808492	27.7033152656126	10.8012152373372	20.0410852948435	14.0860120611722	90.3745477068665	0.0718953687922546	2.95652337012048	0.647170308033835	5.55621065223041	3.36708210684032	253.527411070469	2.79724833976278	0.0231631477936739	56.459811473071	0.0325366086763736	10.4190165174237	0.616445748490706	11.9727968683308	53.0242231675755	27.7009679010517	69.2659661542773	23.9148768767421	76.1130761967541	197.807750531691	5.42256692949018	124.118551361033
TCGA-55-A4DF	0.0269644023323316	0.0133084962068007	7.20223871099344	3.10115600014758	0.00759487609830428	18.9261518569593	0.779749610107286	4.67967731003446	19.5384264293561	36.504688788608	13.7229839613914	0.548428211372897	138.698815037998	73.2005003847965	5.37936732952177	0.0494426620131468	95.7732327663783	11.4253689478432	81.7230451205698	3.12008420289185	187.540157791959	94.5107124300151	25.4825556922906	11.2413814235017	3.99685763197387	18.9216029493668	15.1441008711497	70.780913609352	0.226169690206792	3.83217996787	0.818841231181076	4.33303237413275	4.76219834189839	91.1723267752898	5.83930354796019	0.0182620195084482	19.2921851360585	0.0673220143280906	9.35782520819021	0.750139547230072	4.25357431706532	14.4270025777573	21.2868719075581	36.5622637526913	8.76028637611828	52.4841264787751	88.2464271513439	11.2587597557823	41.5075262374775
TCGA-95-8039	0.068621061114059	0.0210044484570221	42.1614376094337	5.86455471415942	0.0124082220957762	24.0854620004751	12.8942722955497	4.41742666876453	59.4686677627912	81.6250761904049	19.3850524590583	0.970557215928177	131.74609719603	85.3984384728179	3.55108424491358	0.0719092810387183	91.1783403211552	14.8212081151671	87.8644529016425	8.54997405935836	140.67505918041	89.0796051651403	91.1847133411417	18.6149985175752	5.58880084704077	21.8268342345478	19.7166196423338	35.6865935747535	0.242127582247949	4.33767199813798	0.780447044081523	1.99244562904154	4.59789262067095	142.676281842404	2.42368638035762	0.0774020282916946	33.9152263372363	0.134402752444518	18.392751763851	2.67198106326005	12.5599994856526	53.1959608476502	7.86733714672792	97.4566287163195	19.0848985429141	29.2068579502522	96.4359934902122	15.7197459946918	77.3564428535413
TCGA-MP-A4T4	0.0593408629526376	0.0337689291710837	20.5789215773008	5.7149523272395	0.0133232631870163	31.2800767349389	4.54595508012947	3.16394698716224	31.9798531133622	84.0077596622979	26.176370792378	0.463800324178125	132.685470061648	75.4403895267784	7.83417492145497	0.0313214229123085	75.5986808019813	14.6476252136557	96.6126392357212	5.59665989639488	172.175402344337	97.188131821218	63.7707017192863	17.9351183037797	5.2699468285974	22.6458262215382	23.4339246061806	61.7082356918624	0.295115788296986	4.54524348517859	0.797723256121611	1.2736579821923	3.28576043537289	90.7431478987043	3.15576764832664	0.0673848269984682	21.4705175712764	0.131800351074725	19.0023112770969	2.19170109402539	10.6948814446669	50.9172846820098	9.42687891902788	87.1322372178372	26.3805724934761	46.2153000898258	49.0149415481952	15.8192741970804	86.1609890945753
TCGA-62-A471	0.0529752531575363	0.00499784506234851	10.1434248242019	1.09508025512209	0.00244324015707705	6.90071756182353	10.0240839034356	5.66779173726217	40.0576140352827	59.1444963584933	30.1650316925414	0.602311607341378	296.552316116156	86.6131719440273	2.86060973895612	0.0433308910911215	48.7199948819969	18.2617366685268	150.304289777858	3.9109193105706	113.953184405306	64.7042864139628	74.4406474787763	22.3819926557382	1.28353126553998	23.4796795862287	24.3391927332626	23.7431264177362	0.116399455672229	1.93307829662396	1.01743509636065	1.38745618919908	3.38898543868521	23.1272680206577	4.78874645202016	0.0120328375961643	14.9428764195137	0.0625739024561949	10.2790776921611	1.09163525449273	7.03641856688161	29.7300434129774	4.21670814319916	44.0230270859179	22.4842357630004	46.015197734177	328.007642302023	3.91013680828474	69.4847475025843
TCGA-L9-A5IP	0.0818653017435208	0.0132747331179319	31.3526965218334	5.04804761465274	0.00372085612778216	5.99828125403159	13.7038269243567	4.60534499906831	53.0116643934212	80.2474643608561	32.2913437439015	0.386233673765601	247.250479058209	91.5803750848396	1.98456038730713	0.0184256085871264	75.2073065392524	18.0120892549617	148.2629501695	5.14092359750888	120.176223857698	103.193872219626	113.088393242787	22.6955631599284	3.63730459148111	23.4595578801544	21.0507598772559	49.3356448438997	0.121596223788341	1.57091054560862	0.932586768033828	0.294300733375869	3.55595343114585	41.9079798558821	1.46575549190735	0.0284668941156085	19.9951225192433	0.0647729617440503	17.4728328753556	1.76030393337614	16.5799576666511	57.143920142547	1.95565175083883	80.6872250202359	32.2850103657851	61.5485850757483	310.964918115888	3.59615767967988	121.985674559313
TCGA-50-5936	0.131570966905549	0.0111468470043299	48.5077034487609	4.36139627212188	0.00562148041005683	18.0025927184273	7.67059591744365	5.61846945075357	48.0525236934306	87.3865342970771	26.9513857395555	1.35542443769442	146.37795644024	84.4776742271612	4.62478820085158	0.0377767793281812	79.5038863550059	14.044590846676	105.144845656824	6.83639155155758	60.0609073320295	96.0117859766384	56.1791381457851	25.256730566906	4.16168467619613	19.9390740429464	18.4553421101064	32.7191167629477	0.113448228389841	2.63622421116292	0.843066170922824	0.919294681474037	3.72208521144991	57.8512892688861	3.62746473984112	0.0365050769041035	20.6837017815475	0.0970764676700299	12.4230896779583	1.26163975953873	22.3116434457835	41.5445192475268	3.28033069520936	69.3840445372262	17.1040710821557	60.0797302815292	193.114970051248	10.6209844953819	95.7372246512778
TCGA-49-AARR	0.0201964184904291	0.0120544146122046	10.8180023395991	2.0415500939061	0.00816863898025227	22.2136170391627	3.10972713146135	2.22890003616679	11.3385286727748	31.5858557532309	15.370837632607	0.710862642206019	92.8978651402904	64.9130788249769	3.72082109234622	0.0213287058503864	24.1503261364489	9.78897518600789	61.8876423453116	3.767168640808	12.0772827162987	44.2909569110695	18.0870112935574	15.0373895813933	1.70155364293561	19.1641515725358	6.33442560324826	10.3169454514012	0.0720480443090677	1.62231505601855	0.733563665567344	0.675617590207676	2.19654030288789	40.644729959167	2.07568974691833	0.0385737018046435	15.0425691071898	0.0690286342060141	6.7349983056727	1.76797249106696	2.15073374847065	14.0561267472319	5.74905346519452	36.5083383236414	13.9431604650632	45.5149135792207	39.5188134336191	12.6477268133435	24.6722410713188
TCGA-78-8662	0.920420874567212	0.00794810297108582	42.1153500972374	15.4887557758756	0.00420156625083217	12.1556689904242	20.0643945971583	3.10117138887627	21.9658923393267	78.7683372846784	27.7120481144061	0.943171835153073	364.241899739092	115.392548251237	4.294908887415	0.0487465508742375	100.583529245535	16.9428488818094	126.51951748648	5.99020113658885	189.179875458672	118.594208449475	46.2456482601728	23.6941798607746	14.0023891822068	24.4327396495679	23.9908210534393	36.088913982106	0.199446613170096	2.79856302571514	0.851572784305928	6.2109054107224	5.62318837712308	155.793103297317	2.51028460918215	0.0171437610760533	37.6169371131981	0.0495108254794572	9.78371704638185	0.66239694892029	51.0630637173363	68.5957524724809	6.9198282753768	60.8963014874275	22.4631060650121	48.8507971755719	187.441444296968	6.8958179390951	129.486587868509
TCGA-05-4430	0.155047282753211	0.0209835567105076	29.9537832278395	10.1795810165505	0.00894851640567146	37.2664649407089	10.6178510312542	4.09511391481127	48.131042719594	73.0198311700765	21.6333360137344	1.13803707579537	144.412873334701	66.4467322735364	8.17623475619086	0.043688332986849	76.1300057122933	11.534384227374	84.4772218180532	8.78992561980808	96.4602478843252	104.382345911292	49.2206369889207	18.777345501346	13.5564956463398	21.1585342507068	16.9059522788408	41.7024679777474	0.1488646937631	3.50729534060976	0.667755903927227	2.93068757238388	4.53335603115146	173.373031881329	3.53318272417144	0.0535161096909211	38.6052954346987	0.124765937376566	15.3602101160823	1.79907419317108	21.6169800314319	63.4147570317488	8.1156058015499	112.754435109003	18.764214151163	41.377801211783	96.7434476345119	16.0082432455037	119.69695692658
TCGA-44-7659	0.0664874574257727	0.0231247766793214	30.8301807005072	4.60086411591689	0.0129891228556687	26.7027384102692	4.28464826143081	4.46470468339533	26.7494980658388	66.7202288490856	21.3455555835966	1.61970391682211	139.522094464481	110.848330045389	4.81243226151265	0.0901652978647878	88.1985124577253	15.8987329617313	82.8823604573246	8.3508410993811	58.8993708644692	104.516845073782	61.1310394134297	21.6200799174085	7.18875646358007	20.5970454726389	14.2047574197788	21.8882829226337	0.140199205263904	2.8708198028371	0.829270575176147	1.4356964617523	3.62991840029963	114.036174961295	17.9513300318484	0.0686898472267849	16.5133268824896	0.0847571661077292	12.7305113197766	1.4398955458338	12.9861073572431	31.226403600937	5.8802832013906	60.2935979626582	17.0470547679466	50.8954629108573	41.4708256532665	14.4948711069798	43.6073846146591
TCGA-44-6146	0.167170496437292	0.013756731313652	64.1294363592751	3.2154195494643	0.0119674518110854	24.780320135331	6.41835051830117	3.67188083068906	29.8786673735381	82.6796472240241	21.1688901305443	1.72688906483369	114.327397896318	49.598912652682	5.59006903798799	0.0371066156009161	96.9324389521239	7.00622085683272	60.5050698192226	5.42453533435558	71.7260892846428	139.724922467704	29.915920512548	13.774314531729	4.40431803307329	15.5057051096794	29.161483632883	37.1524954046399	0.295021455596427	5.6568750681733	1.02027541891843	0.479523994676788	4.46765388570476	156.808902818592	6.83028634815042	0.0563810363996619	12.699014548821	0.301788314582521	17.0871463513257	0.293265648328057	18.3092010517586	45.6432712954627	10.3578845524577	101.467523707519	12.6478841321457	71.1720378701359	165.484296218126	11.8993071680691	58.1935345294554
TCGA-L9-A50W	0.144147413056617	0.0907982667983731	82.2315903635965	7.58167180400991	0.0234129188066374	40.894123255957	6.97587896173517	4.72900409237324	70.1062865523227	121.900732340571	21.5744117249621	2.32905389101853	276.751219838828	104.853953334866	5.41522830093144	0.120009955422641	71.5723592606736	15.6336086307558	85.83943418271	21.216637469677	179.799888304924	135.997555565514	135.345070795302	19.8829772836957	11.8415060371906	23.846051793528	20.1155997407924	33.7263677886186	0.37129078205389	4.65369453689332	1.02821977927798	1.3376935353438	6.88457951977892	185.800317301961	10.8576176315614	0.130896880150487	24.1059469446838	0.122885756242975	16.9769295995094	3.05183812936641	19.4492821446287	60.9684647329301	12.3693479347723	89.400701609136	23.5793375989239	31.7957795946229	115.01868444489	20.9927112636945	99.6446402381265
TCGA-75-7025	0.048753993729163	0.0272061454868481	29.9310938139936	4.63296026999193	0.0159063162184584	30.5633862682204	6.37588870916862	4.16063687140728	35.5778064409868	52.3891553404448	18.2670342557981	0.705827804354456	113.114448025945	77.082598143033	6.48177560118006	0.0398485547236308	55.1307839159894	10.4033006781873	69.6421771223505	7.05116812636113	50.8731695379383	80.6614073057168	46.2565174740034	16.714369841038	4.73494846288896	19.3066336952701	13.6146696834111	22.6308749456733	0.129895426018068	3.3425113891567	0.798622347345887	0.897272831822515	3.43859231105901	103.544534161662	4.79883595715224	0.109503095588016	23.3962569583302	0.133443440871187	14.900389431479	1.63326105855619	6.37794458195471	24.6671564385366	8.30878913578512	63.3431979525753	16.5621217899011	45.574147969311	72.9565408915656	18.1062617993672	44.2706667306162
TCGA-05-4424	0.231606634151596	0.0270241130484695	27.5493497090208	18.8497141390855	0.0171910188980995	24.5046313785826	6.10930820311365	3.40174762536663	46.0374816585404	81.4925854343379	28.6663937168439	1.63008843903948	176.798919889849	91.1203443836722	4.66637203333122	0.063299840512167	109.10689125984	14.5142489390038	75.9959039104022	6.40014747638575	127.557263163174	152.954632506165	29.6895019961972	16.6355951287861	12.8679437924465	22.5071203721062	16.7895749707297	63.3569529814522	0.302460900723667	4.19456010989004	0.79154350287063	5.16127360510451	6.11326747395067	275.445927745552	9.54309771548303	0.0838120506044567	39.0021703435967	0.122206472458827	11.641214927601	1.69938726911839	40.8805364499397	71.236002808122	13.8770033241221	77.9058657187797	25.3732676638493	66.6586484727496	96.5245284016578	12.5392591137086	119.375075325643
TCGA-62-A46P	0.0458470090646316	0.020306596137929	19.532629449786	1.81287305599129	0.00928503693725433	23.0037838768809	9.4802833863173	3.8955184361296	31.6930805569953	50.3322795308436	27.9809302665806	1.58835380232887	345.541807085213	105.843164586603	6.69198648719448	0.0592078894704127	112.958105620832	16.8378181287302	88.9545492483048	9.164746825999	67.1594734095137	100.520897367296	95.7536863379671	28.413105187791	10.6654967096947	23.4433938134947	19.351350601673	21.093569637498	0.0957071961657049	2.92159041122494	0.877994865518746	1.05708922570733	4.36644283851638	55.304616532157	11.5364745826681	0.0830275417554366	34.6122422905304	0.0719467932781748	10.3802021934473	1.72955386176928	4.44629829727073	14.1226188402312	6.19675217944565	67.2343011350492	29.1748798070496	42.943605170591	97.034908174904	13.2685364383585	46.6830648485932
TCGA-38-4627	0.13078710127372	0.0388395538270468	36.0820378242662	10.1797065665261	0.0122859615571427	48.888471862733	22.2589500608392	8.21613711215984	47.4052548473874	76.0535012630415	19.524015643058	1.27237316883498	113.034867106972	40.6840347755363	13.2433452200207	0.0169473250081338	59.9313394178187	6.81932050522316	88.6625964620577	17.8751912298457	52.3612294423042	118.952563602394	45.9837094475115	19.2620397350598	6.2832203253091	18.3773004170783	17.7171627861452	35.1912617574172	0.139436487856047	3.01119386024536	0.631142630946372	2.17049729504693	3.4307033267548	223.969597220153	0.924030161124515	0.134638460123398	49.6108735870517	0.123415319318671	21.7622084018041	1.31590801387049	18.5744048087181	78.0826605884618	6.84413568521524	98.8530734205948	12.4382290249051	52.2969719982322	131.838993369784	20.6969887948192	100.496535330165
TCGA-86-8073	0.227849481078555	0.0219999247462239	52.4721157656177	8.15372018510508	0.0108419311980755	17.7748750691094	2.37280949550292	5.05764318564906	26.253513712972	97.8128651747154	18.0187243203861	1.34624685618901	95.4840653164345	70.7153394967765	3.39350076889147	0.0412906120703186	96.7106676879698	10.6821011027581	72.9490492291635	8.47426197797298	312.99603451649	221.143734520476	38.1269866267463	14.0935002080592	4.23490672836228	19.2011783963962	14.3325016992773	76.6972191267167	0.172219363828064	3.05914900184495	0.75098454972152	5.42425448583953	9.12107732857126	309.073816243872	6.06711600460818	0.0243077521791457	32.7539762698016	0.0706403112703597	11.5895853818976	1.07277592903889	42.1567960096959	172.116456261432	8.93299934562172	58.9854255560719	13.5650759330652	45.3639761238406	150.457869366275	11.8015490612957	96.2112510879938
TCGA-69-7765	0.0848691403726032	0.0526853609726229	16.2007980362483	4.75736078510895	0.0163315337168021	29.1843634806198	11.4121703224085	3.6241771017508	53.0837025927441	57.7621431812078	20.7961742118106	1.2691005626442	96.8159718774745	52.4576612656454	8.70576480610705	0.0409488584100008	100.247652949823	8.37359708640971	66.0600852666314	8.85903251632453	174.489117106114	180.7848443313	68.1295486689483	13.9492054169912	9.50309884727261	17.5292772032367	28.9332969857235	85.1321658530154	0.20322875702769	6.12143042947893	0.77320250633227	1.66822291559657	4.04922536292195	228.369788299781	6.90206799792304	0.118979404285689	22.6655199266688	0.139226940485556	23.5034255085241	0.885430806687186	10.012996519034	66.2013666742421	7.50451658585514	135.343134424969	16.4860935590829	54.8578749104071	63.3810173560683	16.4877359727828	76.7551322077664
TCGA-44-5645	0.0613282454497269	0.0104978629926889	24.0352790687685	2.55340840461321	0.0150944909498184	20.8967176692257	1.82099345386803	3.08736888600126	15.103199132577	49.2736248817672	12.8272389950717	1.26752529933571	60.4741549561054	63.1425673468842	3.68666713542508	0.0388259345124102	42.5721549361352	8.14827998264795	53.3014771021715	4.1932888326335	34.3936220996874	95.5070294764886	25.2035204237128	12.8869371424825	2.97660715656796	15.1224855877791	9.11529622781458	16.6582192799793	0.129340028828706	3.43226549608324	0.719878324243683	0.946176483969063	3.5625738774441	189.183078356431	4.63282667637467	0.0422888186596194	12.525641247304	0.103205325378038	8.17728141063345	0.65283680940719	10.749901426712	22.7969331881653	6.78424875526554	50.2265403105915	7.1644937665825	48.2083840012689	46.9862198826049	11.2317005632519	33.7886421877258
TCGA-55-6984	0.104347711737852	0.0387518492806973	40.6145952791553	5.72496811001234	0.01169552250921	30.6046523540171	8.30593996598668	5.71590319643946	64.8961768576944	99.1625812931362	29.3499096237535	1.07749898462958	263.528773566209	76.7064751622537	5.90378913142477	0.0449644399719665	86.3929277841065	16.3223731171141	117.535589884063	6.35680949843216	79.7724990078797	112.152224110662	97.2844560754494	21.9116485265495	5.98716136763793	21.9213563200565	38.1672871281115	46.9587065726727	0.290057792139514	4.54653763252422	1.07127962776603	0.220554835620591	3.96493028719231	60.8226307271448	7.23905496140682	0.0864893245387482	20.6576021412706	0.324694066517563	23.0225417595214	1.42386739588874	16.7480083945229	36.9136693508939	7.52319680268334	135.728575221019	23.51396859727	51.9240815585309	169.936801313737	13.4600787542329	94.4589770570346
TCGA-69-7764	0.201648353298977	0.0825337521530089	54.5315694721352	15.4284951641437	0.0296806518104577	30.8104623855267	9.62919310640304	5.40623009188799	82.003925036045	107.975209625438	26.1221399151313	3.95066591443303	242.595376733792	123.689136980445	5.92133391188673	0.139785157900405	182.105454358707	13.6194775120995	71.2426693167248	18.0545164732286	128.792622446061	241.827219450574	85.81659265769	19.7848664394835	21.9193273052948	20.6438411424285	28.6998347608322	69.0785687135266	0.378095488079671	7.22848437544232	0.928806403997196	4.03649407907903	8.58745324190983	404.626653206561	25.2069592664512	0.168520776953983	36.4342930719618	0.116254646481598	26.5923674662394	1.00850073172377	30.3939042002803	101.12728819967	22.746525943165	101.425505321966	20.9585064703757	52.6735770311758	120.536650849144	21.9163308127472	101.333772222039
TCGA-NJ-A4YI	0.0445262384228883	0.0285146689827209	19.1538710801256	5.44703492735697	0.0184826028698803	33.304837616056	8.14742607323089	3.88472708392022	63.2199697547791	83.6323203752997	17.7365779936879	1.7458790151778	177.847270056937	149.948506014732	7.18827643330174	0.0647004237669149	117.163544358982	18.5567676681833	99.7774070691339	17.9789979505157	92.9926871623741	116.200323647213	86.418205694037	19.5615654628879	6.68712085176931	22.8891541456427	30.2860703588005	30.9351179836544	0.260438454615204	4.02262220851659	0.796345029870623	1.09665026598239	6.69368930267096	96.8611096628456	12.0094261307458	0.0789029878940862	20.8773118502282	0.123037266945508	16.6576011458222	2.08222876922794	7.68381758158893	24.0516549243961	7.84597447048081	93.4413796931022	20.4498822857955	35.4572726189864	89.6548454701882	20.8755165943058	44.1071176789267
TCGA-86-A4P7	0.0651925686303578	0.0211385011912217	17.8604133570932	4.06800880499711	0.0135208499529245	29.3960128227219	3.9778417369092	3.41254274609018	23.1729335655367	51.9807634491066	16.0766582882441	1.32398862051175	125.40949889986	80.6290896783363	6.58684204990534	0.0519499732807349	60.1404264038242	12.5875725093636	76.4929280585801	9.75586131970496	48.2522363414406	97.5148125191493	40.0753686214396	17.7910081316461	6.31395291646602	20.5266730204986	12.845852675916	25.8673472555711	0.164400663868099	3.22233912799142	0.739771693723476	1.26481810214859	4.39333535296002	82.1235969086296	4.20550261323789	0.0628160647280197	17.7433961781498	0.0802130964117106	11.491988560144	2.08561938361721	10.1727514564848	30.3498895961284	10.7407821443386	59.4510451471591	16.1139193633418	33.3613888776181	46.8946959289295	18.7542485304714	40.8588560709208
TCGA-55-8620	0.0982133180933181	0.0171511534874698	18.5781457105962	3.5229905559584	0.00876168298073807	28.5191522951144	0.493941007876956	1.58356906142234	11.4452299523088	44.8126393710746	12.6783190227752	0.378523707318587	257.876733405035	86.1807807172082	9.87831611497882	0.0491195946369235	69.3397761388937	11.3156921396948	69.5551482484835	1.76302875974609	123.827503284458	116.10754889177	32.2791363031518	16.7214931272749	3.21014893349888	17.4319519371389	11.9079436952715	33.5021010421096	0.169933719364564	5.12615373288665	0.80577491720788	3.03039934453204	4.94802195607666	148.389690374986	9.79329320580318	0.0202368981569747	15.9033094515095	0.099399673320484	4.13652215853795	0.809234343759567	12.9575417858281	12.2485533551665	5.57347946149279	49.1265607114138	5.92480741722298	34.9499382495635	91.7757510137321	16.0570255020271	63.664841873693
TCGA-97-8177	0.0869343916440979	0.0293915412345509	20.3155223665426	7.71191736019322	0.01177705174647	37.625634005335	8.70282772421628	4.30456735843382	29.5316860607774	63.7798137034281	16.2902833139093	1.45873716465648	100.532946052969	59.1839391825361	9.93609636180275	0.0467380933831016	84.8407989295417	10.1777594725648	81.0540584225069	14.2275914708364	90.7161879123496	132.679468519886	72.6975906882901	17.3308162113334	8.15295086123253	19.5577331543292	21.9718059079287	41.0817965968727	0.161853703965227	4.82200402626036	0.655683925121987	1.4452321034693	4.10084542897933	103.019328494129	3.21633403338971	0.106696750439683	25.0384229159407	0.100913869391809	12.835552281937	2.08628229404702	12.1797691011781	33.2713491077209	12.4952750367775	94.5616952522435	18.2735918179896	28.5813087497117	88.2720452138777	16.5647362245912	59.7547681735681
TCGA-50-6595	0.076738675418657	0.0172982698257449	21.3093922239383	5.19182065497423	0.00698327584136986	25.4267750711946	10.2558616152811	7.53705601204548	59.9726142722455	60.0015763847447	29.7137651273591	0.417075554267695	185.193836867986	56.7313071682939	6.73509139456508	0.0129381023188482	56.5950695177846	10.9982656104074	163.060661244988	6.13297356852622	178.63162312405	103.414126629269	42.1492087733474	19.4852329776265	3.24807748666203	20.6106546934666	35.1993846366817	41.7918335454735	0.119068915107414	3.48426430671003	0.762008474279669	1.04920756316906	2.48859483797009	77.1057703632075	0.178863990593367	0.0413276424679545	29.8576228372892	0.0863003161774792	24.0929544191789	0.87890867826167	13.037085697027	57.3159625791063	4.23335781917339	74.1245199491459	16.509734344308	83.9099696729978	121.242000202839	12.9210621098469	118.332364330097
TCGA-55-A492	0.172158872220904	0.0646861756359451	63.4073602048518	6.51071885851385	0.0200027489943772	28.3726760243543	31.8332642363716	7.08859413729562	57.4265958161267	132.421896116759	27.5039442902076	2.42109445176347	277.043647370954	100.525177272285	7.71092365306565	0.13226362141017	168.378199051502	16.2880576939447	93.6314128124154	24.0780574087084	145.604814522848	230.324635350086	229.015764186979	33.8593483292369	14.0653780269524	24.7531487844211	15.509957879115	22.2021741852254	0.109087062443905	3.64158783459967	0.81625382959	1.90011678638743	5.89899671027997	142.914545421552	31.3030080015745	0.202007191618954	57.6376265314437	0.0570019289014238	23.4939393132475	2.77216074699908	16.7224724820378	66.8248639651408	9.70398711689414	98.3401660875193	37.2699293279237	54.5205777952289	244.314376080757	11.4448785258391	89.6367492074255
TCGA-78-7633	0.415435825603651	0.0633769554804861	128.017590700824	18.0196964508642	0.0189600075812602	23.9699006563068	16.6926174535948	6.9091508511146	55.8043906893549	123.90963137361	40.1619001036725	4.06791356458429	328.286080140797	123.588053784578	8.50887949241718	0.151529224544274	204.420580738868	15.2346775891577	99.3880028624774	15.111766965441	132.614658913848	214.320525172257	93.2268009135699	26.0354154628151	21.3298387862137	20.0177162964456	38.5272053389521	68.0310192412655	0.200440897736886	6.19651120675639	0.937096509309765	2.22398766478797	7.01026699371004	317.581730761793	20.8389007029001	0.25327064808451	54.9076363731544	0.0951582752295985	22.8595838482828	1.03406206279451	52.4187367211063	146.877990087756	7.60233051303828	116.312292171218	29.2955636854797	79.9501611707505	268.44907708664	10.8309840844866	121.748330937939
TCGA-97-A4LX	0.0456197964015835	0.0188526644120677	17.0873549499802	4.57127791646027	0.01212801777734	33.7939371225772	3.89530195741316	3.37871853546704	27.4677260218817	54.2879450541231	16.9324031429545	0.592474694938566	81.8952640165021	62.7892645123209	8.41679737357222	0.0380749294275077	61.2319019014152	11.4844895786363	70.6230519751398	5.46450000834952	77.2962079057319	68.3171198977467	42.2532362985034	14.1577771411119	4.06035661216745	20.8292233371981	15.7544843873851	33.5673522259358	0.210636387266507	4.35672752642666	0.718956829309076	1.43655629306734	2.92442665635403	40.3478409325118	3.03488342778685	0.0595854890498224	19.8034439281238	0.0974352729270147	12.078544543266	2.77824931278599	9.60799885405245	23.2214702862844	10.2795892676233	63.4155667361332	18.175155843434	33.7114770524121	39.2050985747894	16.6243554850127	42.0016559163998
TCGA-78-7220	0.221776234408699	0.00395964842222575	34.6376821619353	2.32946858970209	0.00411390862151808	14.4235509884295	4.01937921180887	5.92568266412752	18.8695314830051	149.015476302189	22.2121318232008	1.02070253605948	192.115819655922	76.279139667859	8.50729272014993	0.0451075608379669	113.108715656798	10.944024731912	109.015170084295	3.13753069810579	132.969323335028	114.721975281854	29.5269894695964	22.8332476374519	3.61522920832129	19.0456231060931	25.631627295216	24.6845897788651	0.166492971841167	3.43077171282506	0.980937724486644	1.43405184502771	4.7343795126032	55.0715289785388	10.9966681550392	0.0159816286429933	15.5992320767781	0.103218247693184	8.80210168542546	0.416403370411264	32.8409200566353	44.3434551990747	3.02853792135612	42.8994035888668	11.5969312305832	59.0054211508256	449.209546415727	10.2680003616454	153.660363236227
TCGA-53-7624	0.0616948473381569	0.0163267089127921	11.1143757793715	3.3291631994346	0.0062919158906914	11.1547126819856	13.1972609004994	5.07004920682155	33.8619939538031	43.3564840198418	57.2205199342925	0.526823711522542	375.151239779181	155.006783569119	10.0025721229734	0.04913663867771	164.459968292252	19.697203296849	179.38243268753	3.22308486388292	209.382041910888	129.290506078099	34.6282335767151	29.9096228332227	7.8636509275661	24.4822420872278	53.0450862602173	109.540661981175	0.267542042043982	4.46015204349482	1.10574732422941	4.03271762706987	2.18678702729247	61.7339185464471	1.05437462525829	0.0275653825741533	40.0802456618675	0.0536421481555543	13.603172466647	0.902718750565481	12.7319415892054	68.154078997702	5.48062451181785	45.0974710678462	32.8385555389438	106.527456921648	184.101462147566	7.02041899339793	125.897029923376
TCGA-49-AARN	0.0941830833209708	0.0682650726946979	44.7128147044209	8.67316422175299	0.0218500892900691	43.5776529215898	6.65755430091926	6.01750134099975	70.0781331028245	115.408238479574	16.6366842508865	1.38776721188681	251.317925594019	98.337072983714	9.5333294977796	0.0818029144514244	124.957090097073	16.3422262006036	101.686578627746	14.6773799411978	196.652891938507	124.875871451094	81.990912132828	17.8355321966629	9.47649241480107	22.8677835449986	36.0892037111018	51.0466160983332	0.303301908579539	5.02587206224032	0.922003640999832	1.12393284308364	4.5513395065316	112.815033624815	9.91028464248055	0.145504403032828	32.2041498198944	0.176075534195305	22.7669943227412	2.37292581717367	13.6712451829122	52.7441853960505	9.25439640729403	97.1757163696825	15.9179208279978	38.7045091325326	79.5515232344382	31.8094016316449	82.4710220026417
TCGA-62-A46R	0.346088114752124	0.0778655256813887	59.0849326158566	16.5294139089445	0.0493130533449733	28.8524383638991	10.8278443498352	5.45273546216039	64.7514647203251	193.9136108698	21.2904909276422	2.03710584892387	158.385448930521	104.480691308119	7.23541364490852	0.1446441220706	209.486968418349	16.2961586556625	93.5829155955627	21.063756733294	360.874713262875	384.141989277262	141.533261687929	19.9051038841271	20.4149917848723	21.1170736685746	88.7223260843728	80.0645669042905	0.816264780634613	13.4266185042936	0.949643933885508	3.54721515186614	7.33232186446384	272.404583116664	11.8035352217155	0.384625480224347	44.6640070691635	0.221969044011904	28.1272633359895	1.1334293712477	67.3747418189297	100.225989499995	20.7497973184909	96.4445355609022	24.4503614231333	50.7056212239632	99.3354957230316	14.3176079299049	127.1459094777
TCGA-78-7156	0.188816610125405	0.0280287963411614	85.3979158480838	5.06694767671149	0.0159537671478701	27.3402106177412	18.0202478573108	4.57708053126081	46.9868885126539	99.0483504368605	29.6651410755517	2.2811098325511	238.700260428982	145.514282103207	4.2548932769364	0.13284433220054	115.511768312636	15.8385391024815	81.3357231370469	7.79498586002188	100.538589607661	210.461544864839	97.2589935823155	28.8325897791285	20.3056902978417	21.8789602940227	18.1614230802406	22.4094695021377	0.105190405795038	3.87087239659724	0.921576758132919	2.80750370890998	8.16343183486144	162.018323147318	33.9647827225178	0.100193507563345	33.6579214608709	0.0805060579917328	16.4716861653928	1.12043111382299	27.067430534539	59.6899608518311	8.50051020852218	72.4909953479422	24.2919463042625	97.6436999215742	227.28012828044	11.1417301065032	74.0979544925713
TCGA-50-8457	0.0698171230507524	0.0333994839744679	32.4292121810423	5.52508065536052	0.0202456848377693	38.1283765209599	6.2540023716388	3.43016898713183	43.570264905349	53.8718568781958	20.5213073498044	1.2290029987726	109.218688502179	95.475007397394	8.60335920057277	0.0520157514882542	73.3665515712418	12.433505991965	70.6426744488287	8.41114505015766	43.7156731767893	112.142153541169	56.0276929374973	19.809650839105	6.65997438838789	21.5692087615017	12.485684979394	34.1909442843034	0.177827274348834	4.14248061046362	0.79778764765893	1.15902507886379	3.63279653179183	185.818638191907	9.26887528841982	0.114477079108108	17.19577265637	0.184521861815631	14.0946184633116	2.00972169720789	10.5835093043299	29.4052828956813	7.11080161094428	94.3397935546485	22.6216726380865	48.1322540999732	45.5735443305432	23.3167618404872	42.3759788183064
TCGA-91-8496	0.0817479450478864	0.0322424135287856	32.3863613654105	4.99332898281361	0.0128377580906115	35.3537613578864	22.6863297631007	4.6149579318694	29.7062491946974	79.0750039448005	18.205279577569	1.02903722917484	108.179954421829	58.775044518744	8.77874121832528	0.0829972746868318	108.603808249829	10.692032462649	75.3857080400063	13.7996559050568	119.961727453745	129.468512706955	107.102047149101	21.2438322427536	10.3355692974369	20.2094842582276	22.9895748193328	36.561128447442	0.264429869188762	7.09841342893412	0.689646489539415	0.875263919862152	4.44022038585075	119.533214652495	8.66921605847475	0.133518267680129	24.7636341723409	0.163868996300447	15.5023583799594	1.38642933189808	12.2483616131299	33.1758617755886	18.9872632258859	67.5453780036057	23.7870023849667	35.4461183047403	96.2899886403055	9.83707434978063	68.4820599574645
TCGA-55-8092	0.042345414651448	0.0152986923655177	8.02767564979926	2.22220099847662	0.00571911153804267	16.1961087675451	2.40584899619152	3.38384165180382	21.2532852080531	47.4357153043945	27.7930007443468	0.380904451474622	152.085351852241	62.5464593410452	5.94853515118178	0.0166698666534839	70.3882532700567	11.007095011743	79.2131985432199	4.1872287522543	62.6663764879593	65.9736884263011	25.8795053179989	20.2841979641939	1.62660602582631	20.0139661185168	12.1240040176102	24.2270509840236	0.115665044801418	2.2786086331763	0.853577508485628	0.717762111323086	1.99870247175229	32.1044668473146	1.86538228634781	0.0339315842912353	13.1527092649826	0.0588479063949588	11.8179905026401	1.22168879435571	5.33570405907146	12.7425355403435	4.851210145437	48.0037567053486	22.0697584396317	52.5383562795358	50.2871583147874	8.8008526298945	39.1076581861287
TCGA-75-5122	0.0317250270851579	0.012656634910374	8.87801120265046	1.92816389569869	0.00806310474721008	35.934144320097	5.32524868604062	5.54420137571542	29.9603085323158	59.7615907546341	17.5578117807398	0.348965513918615	79.3356619423379	51.8534727430634	9.27038064460026	0.031971103384476	63.050798293638	9.94703460415958	101.572415538388	5.0540269156502	92.5111132274533	80.6515143676529	63.6850255116639	18.7230612625785	2.45474771410164	18.6497781974701	24.2528281244427	31.0008655882158	0.133470082722506	4.20211251822261	0.605948920823102	0.413161990213394	2.18446835674649	34.7369764549294	1.10926360250974	0.0689279980986078	17.2363513109563	0.0728276660617089	9.39980474410529	1.84048511018254	7.89510875188077	13.3791569076398	5.36556316481533	90.4070918654441	15.235956726768	32.4197930734853	59.9052812385841	13.1462766187869	56.4823149277017
TCGA-NJ-A4YQ	0.058717748392831	0.0236844504178695	14.403616990934	5.29662422276382	0.0111637051771466	21.1791850692674	6.34134256126984	4.2911807506861	42.6360219601775	77.3566672260614	25.3051206713114	0.771658690288143	131.371466888427	87.1401578835223	3.49151320098631	0.0505763753012769	138.006505452926	16.6287811266798	76.829402778856	9.51117018716656	89.678377302303	141.000165945512	92.8121068899924	21.3166310178295	7.22413140715613	22.9965349367255	15.4571225584983	26.6956024669962	0.232797814437744	3.37300464462606	0.749381884393457	1.52431015712119	4.54009764540588	92.6310719211551	6.78351788706394	0.0655604126835862	35.9272190013886	0.0776955784038615	14.8245470682085	2.55667997137966	9.59700216104418	39.0808165052297	10.2008319611358	95.1092834063751	33.5517723693704	36.443916786771	74.040959915137	10.1656881505363	72.1301674863783
TCGA-50-5072	0.0911812118620526	0.00600861038999567	16.831008441041	1.49790861594962	0.00352073586213236	16.5427478634942	12.1379617268791	4.58455036986637	38.3914567036334	57.6736939981526	20.6140082380762	0.694437368521199	172.511598009937	63.618569569129	5.93669955738849	0.0376511324598582	74.1945741256483	11.7262703049233	116.365998655011	3.82782094209154	50.0903960700746	70.0032515634836	38.8849270567493	18.5936489324826	2.20657856171719	18.9483417079645	26.3278883656812	23.8631354699571	0.19651748590802	3.31533345002467	0.938932338404887	1.56947977639771	3.04720757248853	32.8335308220339	7.67853770940731	0.0347806835468832	20.3735133475463	0.0902090708744107	10.7732181405077	0.571059241931407	12.5133846411124	35.9532842636069	4.03179586331001	33.683910650212	13.4728647649663	55.3728772920837	297.497707059095	7.17184373747041	84.191800968102
TCGA-91-6831	0.029624515596402	0.00745899965245433	5.60824198948005	2.2370253127813	0.00417392598004767	23.9579315829148	1.16242201042794	2.28179027861923	20.5785560661298	28.8167118457983	16.4297853596297	0.789370058077778	229.542562254963	67.9844938159863	6.15890966990777	0.0270275446276894	65.2974225317353	9.77065911751887	78.1842581178591	2.81344219139545	43.7875477436652	73.8629372379985	15.5895444464813	13.4956547231013	3.66995025638154	16.8117477440486	17.6896861219857	25.681231969828	0.121996782706324	4.13318455192075	0.818614825923153	3.26734824389086	3.14239110832801	59.4949719546523	5.73495926691852	0.0153428973238465	18.7867094320189	0.0644036950098742	6.76436643292629	0.358791322015969	3.77899546335072	20.9596672840546	6.15341560513044	39.8445446903851	9.12572755934454	58.5986612309573	68.1077524808914	14.754135686653	50.5539743199867
TCGA-91-A4BD	0.0459524751746411	0.0607619720950076	30.2530196986199	5.3548116643242	0.0145668348529145	38.9418385856968	7.92565680280488	5.22410032439127	35.8469889965815	99.4937684688197	27.8334129665875	1.06341725610902	196.838051337368	92.1994252004419	7.34171655595333	0.0974751898036288	115.388409366366	15.8181497006786	90.1820249011255	12.7588840478782	104.922436445784	114.970725622366	155.323991962672	29.8037350650017	9.23736268753834	22.8873388018642	37.7511557271449	26.0684207367543	0.217662149956263	5.86388637630767	0.790473121113033	0.78831797831717	4.25175393326972	96.8478476896133	14.7702671526953	0.108537159468568	30.5138117858328	0.156779551185135	14.8488899165419	1.55634830162507	6.66910632416593	20.9609673268914	10.4240382202803	84.859055396021	34.0391216799704	46.164750870428	71.3610063706528	14.6201117588256	71.0030367131559
TCGA-69-8255	0.0326363270166108	0.0099319741743417	5.17680518741466	1.26860871069827	0.00913638653842819	29.0540818288045	5.85228755155168	3.62500360808535	24.9169299302703	49.7764142965963	13.9629598707166	0.780623592687582	199.385091396186	70.3267174346289	14.5295188574287	0.125541458141992	47.669770890224	11.6967443316099	97.7281530933529	5.50401205745802	75.0793888403663	68.0399166964636	37.5621395337412	24.6687450651437	4.6939300324267	17.3461488830342	122.202426522263	19.3476046432373	0.311862882185657	13.5249910421298	0.848784898389329	1.31414734668863	2.07651774315256	41.1239547811218	20.8711467213827	0.0473147269435623	16.6245585962783	0.0833334367575627	4.39893512091181	0.475471673160987	4.52839898146156	11.3848291130211	10.5956513879902	26.8437510733395	13.3151705997342	32.3287410429465	120.24131653227	13.7047117131702	57.1426429392676
TCGA-69-8253	0.106014823262226	0.017793793720805	46.9349803663771	5.48052512075728	0.00864872638926815	17.5303640236031	14.3684905030199	5.00823225564258	61.0853045232978	94.6072294734994	26.8712807473549	1.35224339030161	204.650375338103	89.5421551356151	4.4388191629008	0.0462908598801058	134.577527027477	17.0980699634336	107.208511487787	10.8565956766754	75.6197143439585	145.619359527283	124.299628889083	24.2466132697498	10.030658441605	23.7583232184383	18.8608942255888	35.5183994024016	0.144173871580687	2.96601833857051	0.889029479668881	0.609036796242253	5.59807712149464	76.5972991074159	12.6432508584176	0.0653393531941362	29.689054061454	0.115512642634967	19.8781324389057	2.63543043572308	18.5512941711338	42.1207235089677	3.54863278058182	96.5599237674876	29.3773794585372	49.0797489210212	121.381800940624	11.6558380926826	75.4888320490339
TCGA-86-A4D0	0.137547048287929	0.0189652447807875	17.4703335322225	1.34109629430168	0.00736452117712662	37.9830395236907	1.47594476689042	2.02942086418983	16.0091637389714	35.2703935832155	19.5702057824862	1.11137386552534	319.272508491009	103.222777621073	13.7712958988371	0.113351974459805	104.755662023283	17.6376419244945	85.286701468945	2.96261849173833	164.589788404515	149.076950168847	32.5991944344191	24.2681888036024	7.81562542934118	19.560598910421	35.2427017783604	20.8160028733829	0.149599857192898	9.96862328902189	0.954202545815684	4.28824094739858	3.95876285270848	113.482259690811	30.9025457011423	0.030129429527476	34.5483125154342	0.0956394058309168	6.25191084204276	0.400688862532817	15.1772202123034	30.2051362054265	12.6617937103924	37.0989456819666	16.0088016718008	60.5753010583932	314.544826398279	17.9694900476678	57.4953185813294
TCGA-78-8640	0.10037649072675	0.0134276842896625	17.6059820306071	5.02755615580116	0.00433306086914838	9.6235875533833	6.35215950686582	4.06888428105014	20.3775636848944	93.2889348360413	23.0347054579079	0.578179395693542	247.628402468896	97.2571932144233	1.68315057992894	0.0558100007188174	88.3846292925778	17.9891376971392	102.115453743212	3.6810012725997	195.092978196474	106.048197025326	47.4237002931561	19.8280354883175	8.69167366495052	22.2615882740187	11.3797366098304	37.2582264511825	0.16262557124434	2.43163874014849	0.845537181524507	1.78589651302766	6.51279613505582	175.967439496284	5.67038531471705	0.0151583605670972	24.8492258194061	0.0590943009474598	9.33145549148751	1.52698711997744	19.0665840512584	59.9910747090055	7.78264842675654	48.0535206615497	19.6520462450797	43.5763153589995	142.922233677068	7.18664198372079	103.19413963298
TCGA-97-8174	0.0931548747272065	0.0145997374752796	33.115747672322	2.84223440603942	0.0110886494202532	32.6668670222545	6.55889901383116	3.41138452315624	19.7876944915813	37.9938316460383	18.5943510991084	1.18418873344003	101.665585789115	77.03403015487	8.91998550821056	0.0516128039231483	53.3794419963534	9.07408084231482	63.4888066514417	6.33379343384103	26.1883359922724	79.9032026259463	22.7152325019389	17.3719436116948	4.96077226775249	18.9246750412823	10.2398611328631	22.0342447001279	0.10851074990318	3.22866665237933	0.723218322528951	1.50348938293628	4.30952483172769	77.708271449811	8.0062904124152	0.0560427357612905	20.250846492516	0.118004358224802	9.37423650921718	1.59766183646626	13.1616219178967	34.4827143304991	5.80892377905777	59.5767744291595	16.5955760880782	43.2652120517518	60.5704179606574	23.384434132071	39.4236075835536
TCGA-55-6987	0.0208288920581681	0.0106784889991629	4.01393405311835	1.79641638888613	0.00423611497845046	16.4929021390955	4.35034055836348	2.63294596981394	22.744029573352	31.8656067640261	20.110330629689	0.415420235386794	89.2730082735824	47.426574306984	4.69356100415362	0.0224396614283878	44.8253693542444	10.1362633691544	70.4650174193008	3.05716765055129	41.5692140741635	59.8373046414233	42.0921685909238	16.578168668873	1.3758197081368	18.655278191861	10.4646705241915	26.9413384953026	0.127119507314441	3.13520599822581	0.708008318652862	0.730850790350827	1.68181438392977	36.1845882143586	3.4966086873031	0.0252262853568011	11.6580887683546	0.073249734447595	8.03384398926683	1.30787804323726	2.84295777440942	10.2194983382992	6.25168950146215	61.6803392167734	19.0270136353328	39.2854468754337	48.5659002045275	6.78026958431392	35.0252991822141
TCGA-49-6744	0.0774923739010722	0.0254857191030439	22.0705852327381	6.05119923072614	0.0107612780684487	31.6241864559751	7.90950699118468	3.61626958081813	39.9995884531717	52.9940366101154	21.9500711818187	0.896838084643997	101.44956458244	57.5796237537467	9.21074766345229	0.0352426330518265	58.3995570882278	10.6387847207872	81.0386907516954	6.59484914022447	85.429958772028	84.3472524754723	40.2010538181209	17.2410292357121	3.81563771572285	19.9461198892953	12.8061428873578	37.5674825365831	0.201740869367982	3.9506458936925	0.738737809525503	1.18774917242728	3.13741367367943	118.375685447324	3.89058901251897	0.0653599091289847	22.6368272512514	0.146793296542282	16.315154984642	2.20426710459848	13.3941751116299	46.3417907267345	7.52391069321586	97.0303015782319	20.5045134540428	42.2843175019868	51.4143040122437	17.3044372011042	63.7598629746804
TCGA-55-8096	0.164622917482109	0.0385364440398984	29.0983405104607	8.85408970218676	0.0164425435199798	23.4836751072871	7.51695673177321	4.3539838228034	39.2896910324042	61.0955446858313	13.1846272328185	0.773785479880984	131.929018442612	60.7545780166215	5.2872930704769	0.0354871750342106	67.8451931786473	10.5335755875129	79.9178131809644	15.7759111814953	117.167099759853	155.675582019306	47.1820121072505	16.4026596152939	13.9884553191695	18.4435632149738	13.898686084921	40.1359692727117	0.292541847135859	4.44346734369551	0.762647382279959	1.69814671860611	4.30663351151825	223.524013974115	2.38947467901078	0.135952325925736	33.3296981112682	0.211402468937074	17.3038225549109	1.34992160724901	26.3583100458966	42.029208099448	6.05379642635706	85.2462162373963	12.2923796741418	34.3653178024416	119.973172602515	15.8420866912129	78.03561159688
TCGA-J2-8192	0.153880687043782	0.0295672433162282	37.7203713868875	11.3793309224528	0.0145817060207236	19.6915983091681	8.49579548310876	5.74816500841649	49.8068906161267	78.1764649866002	12.4048166267672	1.60539675360384	78.6322921027053	47.5233070694522	3.91119399911321	0.0242791381151492	54.4082574689431	8.35924948798294	74.4311987876508	12.1994975085643	74.995710191336	125.265594010316	39.8581078013079	12.8004668046231	6.7477678733894	17.1915853362098	15.453317216212	31.0133950107854	0.239886885838146	4.19397722050532	0.710018693394849	2.43440331184534	4.55329806603699	186.897624603092	2.09289150734894	0.113245935581517	22.7608145800857	0.129134899814368	16.7209738983419	1.56497431001523	22.2989177392146	60.321187742728	8.03012564321782	86.2745213425959	9.9979705917615	36.5600023856396	118.610176420826	13.6322748870938	81.8495951281538
TCGA-44-7671	0.319537200934906	0.0183823731013665	101.067757502239	7.71250318278836	0.00742605628323711	17.1493840458687	15.0859433373773	4.13414181389297	36.4399566751026	102.696342738712	24.7794578383953	1.66068064383095	182.669824139484	63.4275262223132	3.04203995157173	0.0404224926182217	81.1440809023718	11.0070167447584	83.2695250420416	8.63374060708127	72.3058247213247	131.528913437116	64.2510388289363	19.7761773844669	9.6942958268883	19.9894056195019	9.70040789635608	30.1046805166174	0.0920214210351277	2.03021079952405	0.846963882492325	1.88261128352079	5.12271267436051	139.842019577899	7.1425949562523	0.046531379086435	32.5341734134382	0.0852052600054971	13.8685285103813	1.34223865815195	38.303158363688	69.501569140646	3.10088782499367	87.2248835042874	21.4070938375338	57.1952551705313	189.139742505509	9.7297643678926	103.995603751068
TCGA-44-2662	0.0984982652477958	0.0110824480054145	16.4252018116099	4.87341117633218	0.00919119164939278	19.6129621551005	4.16182276950542	3.77078536128539	20.9156237150725	103.462941743778	14.6849691153777	0.673543261206578	68.0460860266087	44.6094432476843	4.74904506692097	0.0346181988601404	74.9489888033183	7.34317649909989	69.9225906163051	4.60825637497851	146.170644577966	116.998791720191	48.9386039915609	12.0058019511185	3.387415570184	14.1295817535993	24.9298732284686	51.8383251198253	0.288973173023605	4.73369669692882	0.697015737509323	0.793116330347684	4.60682216895638	76.9065618709162	1.27606019831381	0.0292451342996378	11.631758942925	0.128009382946113	14.6247746779472	0.327860205300397	22.6392577695656	43.8200129617013	7.39343851244583	96.8019867442488	7.91960537225316	54.2418461297782	73.2326969226577	11.3843243494521	85.1991280608824
TCGA-93-A4JN	0.0506031911882595	0.0227910803927071	19.9066103096107	5.17883440805854	0.0116908474070451	25.6407257185227	1.69446207679372	4.13095412455529	28.4673784397099	36.4487646356083	14.4212313301461	0.511575388855718	195.047195386252	83.0888437671636	5.10180461175832	0.0207829821697563	51.4082129567366	11.4915472002531	85.2784235403166	4.05238200615018	70.8235248713231	68.340554473424	16.3209046391453	9.92979538191565	5.3206515163283	19.6662790434402	13.7090354267232	54.392480408805	0.162690943978973	2.24637244820281	0.84106222177615	1.08725237556218	3.7470326333094	96.2890553792762	1.78907468954514	0.0512605586009138	24.1252562509612	0.0806128348586063	12.639486907424	1.15240984058527	7.04603323695674	40.4151465489077	6.24598212654005	56.5508664476393	8.37971137625894	41.6444219280924	45.7195480819735	17.277176804895	40.8199926341858
TCGA-49-AAR9	0.403134115775621	0.0715382192133012	87.8872108068036	15.986917215772	0.0138323275744097	31.8662888712834	27.3379427838231	14.0037975237238	173.411546072033	232.008488616413	73.794069342913	1.97593348928357	1261.58263950893	244.031836992617	8.23264177045141	0.0855292952319814	281.635430107188	32.5568682244153	211.301918251881	12.6251457860817	654.256613965267	335.793520592894	238.002856506103	41.361803036959	52.6894513431923	27.0638139202289	167.69816269798	107.978844838992	0.542225893807081	7.39723536139319	1.2994915857834	2.50838635001241	12.7981720975621	206.828136504943	4.958461061306	0.113945656704748	124.407840248418	0.283855598040102	39.0385183777184	1.08382128848263	68.165132345646	265.486069562494	6.63258854624607	194.740729493385	51.2811524217695	127.617495227745	936.088038392385	17.235596602651	460.734517931517
TCGA-86-A4P8	0.0359669311928354	0.0105657795124848	15.7742587019225	1.95589769394241	0.0114804470503936	28.5959578335596	2.01174213917039	2.88879204362693	11.3948623712455	36.7639419000579	14.0913697663907	0.538730154749559	63.7694154331934	74.9522891213567	7.74343793863107	0.0248871523006722	39.956767562569	9.66141582620556	68.5542757640288	3.77127040773375	30.3440653229161	54.2276020272115	23.7470464422554	15.6314115949013	1.77300687108403	19.0046101277955	8.77184595775167	14.3485479137158	0.0927912623203958	2.09461530266855	0.683807860073314	0.521918554016365	2.6498976007226	35.2268082953834	1.32930239810252	0.0572874935751879	11.9752629874111	0.0635078901865512	7.83932600171197	1.8923212356971	6.59377610824033	21.2072184107966	5.69089134019579	43.4214179291578	14.3592607433129	40.8585540608397	29.079346744905	15.2008627444805	18.9779894476812
TCGA-78-7158	0.0730078340957978	0.0113364991343392	16.7892986155079	0.99544318985686	0.00593821444441465	21.1759807937447	3.1448593911023	2.16911120664356	14.4897259371968	47.1038096588385	15.3746113189075	1.00248001833385	214.701740562862	114.091175296527	3.4906571711222	0.0385551171047417	62.1920928518759	14.8572657820072	85.4801855018501	3.73488143891682	42.5114445727477	89.5128924292449	41.0002113051669	17.5186780848166	3.66582488463212	20.2020535338448	10.7726980679169	9.3443298635331	0.10902334626562	2.12764649896577	0.941413091744049	0.526575143039917	4.02007456584995	61.2166957381454	12.6863709397819	0.0140466215342625	8.64888035080405	0.0540968854034683	7.58202127194892	0.592859622686779	10.5673445726441	20.9045813932057	4.90205560072849	51.4846536834527	10.7335311169016	56.2871851219461	54.1543708926102	12.4034741928093	39.6774482880965
TCGA-80-5611	0.0718562099772976	0.014166964593527	12.122484105304	5.03251044969797	0.00603920235827193	21.0847201353169	14.6610707541825	7.32223976100847	19.0512076179427	75.3914372483183	20.5868582215018	0.556277277667573	212.412232135697	102.95330938503	3.765793888461	0.0598560220203417	87.8476038799161	20.4848016263565	120.373984076458	3.83957479971732	161.827640746037	133.726260098773	39.8205656508458	19.5528594675855	6.8000541513986	24.0043373752243	17.2980706191915	50.5515356415822	0.209746056688787	4.43918026013222	0.757411358148431	4.49409491657029	5.89721863393769	46.7941271855971	5.89350638324798	0.0223235402895265	23.9314420444632	0.060252329584277	8.97214748720676	2.36717786513082	9.82918217665434	38.3222537213219	18.6997072305499	38.8473367551645	20.2525943051448	47.3496310473497	90.3683740546053	10.3294096182934	50.5201035451506
TCGA-44-4112	0.108172968687209	0.016168261181031	29.8851127841469	4.62255261428991	0.014272267909167	34.0107529889889	4.74290901068604	3.63841120017211	23.4549214805636	78.8594781485005	16.9100444000362	1.27567987747378	74.2717872750151	64.0273913017303	6.82613801853674	0.0396816890820905	99.1881271255878	9.09332493570533	64.2316220812274	4.49141972072736	32.577626302961	93.1100191301828	44.4694217992656	15.9106638657811	3.92550573878651	15.9864722887788	17.1453372819719	33.6052789793319	0.213225396126589	4.65362522605425	0.698541247831769	1.34992929349007	3.18437743681914	131.856395332243	5.75132925972461	0.0484499864899222	10.727441414524	0.139686178473414	16.3174032858584	0.488896663859603	18.2167513859013	47.2153439110179	11.3402825519257	100.393747400053	7.11997147048607	73.1079988927681	46.0773623155575	18.7731837426924	47.7365201012789
TCGA-71-6725	0.573459713813016	0.083127713281038	178.23474987302	43.0568864499917	0.0181345518345981	25.5359198045581	11.7757635721053	5.93138599775164	93.7400576463411	241.665436370712	31.6459632175281	2.93334373599	548.832399159258	109.055922381945	2.85349643638355	0.112501066637687	187.082685424812	19.1041041925365	97.967169189067	30.1190516231	569.860036436148	320.799389939661	169.107205347644	20.854582215907	55.4133731960133	24.9809918637457	22.170820048763	84.4802148193844	0.536749186391327	6.730401934944	0.943479659650517	5.65475238691283	9.6255674751835	351.324692603636	13.5074241192628	0.0708213108516856	42.7476637211164	0.199099368742433	30.8621774170146	1.88274677868585	65.0960547562408	169.743218687627	20.8015561589422	113.279968364485	34.3320660194668	50.0131712913253	156.010815824139	13.3541753059104	207.475787679719
TCGA-44-2656	0.135164279433458	0.0330182186874557	23.7580389600319	5.72078109671822	0.0245570898933809	20.5564259313037	4.67602583512281	3.51246669436027	30.7932466398852	65.5508719442873	20.0064962686526	1.25208483380615	53.3069987536727	53.3836538606089	4.20726679009948	0.058175388095565	106.44149593946	8.74610909407733	64.0620078930981	8.05357024159209	163.125106086011	182.166631350289	70.3825921487625	15.2830494335566	5.67272390067458	16.1161539360765	35.0242170588965	53.5891221950477	0.338418909623043	8.10307214313299	0.723503345030833	1.88037612736894	4.06597375567997	230.759130601019	7.35419487023955	0.113393283393246	16.5998172139952	0.157249039400105	19.2486883461434	0.635184730959082	22.7340155775539	63.2256235826574	13.1067441377452	94.127343464528	15.0535534195128	62.1672711218888	59.9847940208146	7.41200346455264	51.0995886034206
TCGA-05-5715	0.155989374874794	0.0572602749750132	32.7311225819165	6.25384183541554	0.0187866055187412	24.759780329169	18.3596665258975	7.12569598254202	72.9390623262623	87.7796885589813	20.1823282808282	3.2153317746675	181.792827324227	64.6183849073264	4.12203087623778	0.0917899016591831	97.8741134192612	13.5628673998284	86.1563335179637	29.1279745282544	123.549170164476	243.311143705507	111.097565806338	17.4435319825832	13.5990766949277	21.2796971274145	18.2726280658305	48.2498956512242	0.227796304063549	5.053151263358	0.804102611358054	1.77917972938606	6.96055763112495	355.343482123157	13.6037159421821	0.218417483864596	29.2154083508305	0.138712745355769	19.5565854461599	2.27656857776977	19.5443691168888	71.0896097779874	13.1516026351146	106.510121879787	17.4769421819273	27.4844477990468	186.759912386768	12.7763674615777	102.717569171227
TCGA-64-5815	0.182508554539397	0.0609043725094332	48.0344232404215	16.7529775070005	0.016604028818496	40.8290339022002	22.2530203049834	8.04538036831127	87.4538235414584	119.362416048972	25.0857730254724	1.26225917349791	133.578938499387	56.522589848852	11.5674651158385	0.046647707781221	130.063279838405	10.4018989628235	96.8999551718307	14.9039971783489	111.185718710491	121.785582711419	126.121064284818	20.3877008741424	10.3362705539441	21.3868417755445	33.9255889492663	74.4278207099003	0.432904908434416	6.7882403981654	0.759789506703904	1.08151451112156	3.71612468532137	185.205984792263	2.52865648606946	0.182588956514101	35.1160148404318	0.32931968244896	34.7715359750183	1.87258403381244	34.5880071594291	79.0147115878997	8.8620053728287	219.224061508923	22.7042417922048	49.9082975628043	118.226883462448	22.6935260082891	114.672545714356
TCGA-55-7816	0.0494887143295449	0.0157389256633515	15.7361116507515	3.62654641950035	0.0152683214124929	33.0775587154878	9.28271563281162	5.64021669391889	24.2846871717056	35.4393476745476	22.5780233663465	0.701284297075105	75.338771979245	65.3768720035471	14.7434961319789	0.0261156108817574	43.1371564615061	8.46087029237074	80.7012755413252	4.65335169354521	19.0376766397439	99.1758636870343	12.0192219686237	21.0190219547522	1.46662996867328	17.0989580450358	23.6318113852291	22.3296346180474	0.13308193246327	4.31528238192001	0.725324935476004	1.30738926722326	2.6477706478144	82.6054630481596	1.05665650992652	0.0899295501398519	18.97135074424	0.105897826852492	9.7924689381994	0.781839864865899	7.01466601509589	49.2484623415106	4.40804990176104	55.6692691751259	15.1020389272207	75.1993701655891	42.4414209189007	15.4408072670361	33.0656800778125
TCGA-95-7948	0.313688374597817	0.0304996353761602	131.084081670586	19.6815492860016	0.0120555443723989	28.9060659286513	9.29397478860423	4.47522504721403	37.9847093356024	145.124460848349	36.4866130377998	2.34116028993397	341.606757647931	153.176577706039	6.87358519755756	0.109628285764518	103.576964623146	22.2653070168463	109.327925198636	14.5836527219537	116.479037677578	112.18957998928	102.819012223211	22.5758507477375	20.9992160037657	25.5671446484766	25.15488596234	33.5189665687819	0.240725485841451	3.6471010060276	0.891988499899041	4.44969128300775	6.23581255758945	247.864801932747	14.4859602897276	0.0410647985450429	29.8774959569355	0.0967633501204513	14.419907963224	2.12859295485775	43.5687566231524	116.682755541697	10.7721450698262	75.4869589199052	29.0435092385614	50.0311653902295	126.830986824169	14.1686309779845	140.090559959457
TCGA-05-4432	0.0938222091958006	0.0361365402125699	25.5100587009112	11.2617660535918	0.0170218535061548	35.8708762213385	7.55387355529666	4.35225042113824	64.6127514296648	86.4101809991353	18.8927402130079	3.01426950663207	220.18342777317	83.9230561867184	12.0229110909907	0.0931881221576157	162.971530288614	11.8528728935916	78.6235668863046	12.7391464677472	201.879394755582	140.102283429181	57.3689319685854	16.0112252387879	18.4813429058985	19.7881137052836	25.9478874477372	69.0231122454902	0.345154319067114	7.52339171180207	0.795721152519485	5.15538374242124	4.86873354430912	193.777151123558	13.0969713012834	0.127064127093363	44.0966281178252	0.14782423575921	14.9798390048269	1.52891053304601	12.2245768195135	75.4972215051003	12.4922973538465	84.6340823486741	18.9484436908501	44.3564092679339	164.603900964868	22.6641380857181	94.2039076028814
TCGA-99-8033	0.0887614632180107	0.00919869600571239	16.8040107860547	4.02844202253917	0.00454813920764386	16.7228236838313	7.67971252377844	4.71835717692244	38.1358060732526	70.7192045736754	24.106651464319	0.978147033275523	195.652580348303	77.8307736348024	6.9292055328273	0.0437981105374475	107.313329181432	15.2763547830577	117.328122321413	6.0127563378326	212.780992636564	87.2788658327649	63.5406446888229	18.7742490464768	3.14652993662149	21.6956241032689	31.273703041825	42.4612895315463	0.166127060016498	3.91676258311312	0.874324918271743	1.37942400355237	4.30586686177709	50.0652167976417	5.44027957176768	0.0219923989559222	16.908475376398	0.0887912287477592	17.2134994456043	1.62542320365048	12.5792032426853	53.8530126222049	5.20937723670641	63.6141961811086	20.8637572925866	47.1376466191225	188.166977929583	9.763324767998	70.1330834864398
TCGA-78-7143	0.147987685486767	0.0409899414316622	57.9984466993933	11.5194020508726	0.0228988789327635	25.9153739680633	4.51238296793553	5.30825328977862	40.8326427585281	98.2981409400218	15.7622600179698	1.42967693118849	170.907634691811	98.8361122006162	4.00221307738936	0.107280064071384	115.475529882301	18.4453678200105	96.4094257326175	6.55687874253967	212.495274190444	120.092747012872	68.8175145927925	13.0607816922299	9.5531510471313	19.9405886756573	22.6736200030791	96.6834102955267	0.315292561016216	4.58693116034636	0.847549498969202	2.911583140632	5.74085023984129	187.102060419719	12.1276359499539	0.0820876399352325	16.6596525546157	0.17781089956545	12.5939336500184	1.46177252352313	20.7158695428384	63.150569856848	12.5582813991689	79.1072634499348	11.388435811473	40.1571486418373	135.422532834437	14.8302634545696	84.3978366773442
TCGA-73-4668	0.254270390239974	0.0709214768391959	39.004450708766	16.3733245808376	0.012993344246183	30.2866622579933	11.3351107378267	3.97870565859125	107.593958586633	132.940119004307	34.7311888280226	1.51761368969902	301.487594180926	86.6289825671366	9.1372583063443	0.0404852179412685	181.216044530823	13.1838962716247	109.563671687762	13.8058556542234	478.072217882647	177.629904606921	87.221485842233	20.8169084858958	19.4317472377755	21.5162543083845	52.9319700984896	121.628693964011	0.454193354422809	5.62705108229195	0.897442718474514	2.51625495019834	4.5833119207919	559.06209480823	3.5411851327107	0.107702626683731	37.4042016387145	0.226016094780776	39.3785045311773	0.84743075784146	37.1650766264645	151.41716223183	6.30234846384126	153.299657001098	25.613208529155	88.489242341595	138.461804259321	16.0365114100962	177.032656953491
TCGA-44-5644	0.398182927729221	0.0233390736913925	46.3675411374457	9.06574091167671	0.0119277447507608	42.2348260826932	3.99020411291995	3.53934100296921	29.8169002614645	115.68853027997	10.9228830424156	1.37915179021997	378.631977165366	67.4557261165358	20.513796169724	0.0701420232757647	147.70559372811	9.82261959586037	80.7678838034611	5.36352584493791	377.140426612741	255.649414328549	60.8910607382807	21.7532264429484	18.1073115436869	16.7119670392981	23.0342541985461	38.106784522192	0.37113480635947	8.84242159504177	0.928914335029453	2.92235356150421	3.74435914312309	544.957117653545	23.2261823895653	0.0780070831744564	28.1983132978514	0.245602661473882	8.45968026649014	0.38580158760537	32.2619968908362	53.9336775111551	6.98010551390511	71.1703212940755	8.90117171661142	47.3050187991892	246.085917614607	28.624010530428	179.919704634529
TCGA-38-4625	0.0521864655868805	0.0111489883716261	7.73879484236296	3.86982505234366	0.0046656066441443	30.5796118731525	3.785115098634	2.91893556094472	19.6055738207172	77.0372700004423	19.5253687485019	0.286763657180806	155.731592906577	64.1678040093397	11.7356381894893	0.0584430430668776	50.0004719189283	12.7563095373796	127.955069573464	2.15911426500337	288.790734862229	112.152609733574	58.6037436048028	18.5744791155223	7.06522876826584	20.6984435535771	32.5647825396443	36.6578351705289	0.124331956171325	4.49087647735758	0.684508505157509	0.798109045588399	2.10396925217076	40.7735704110776	1.76719876434757	0.0194411236565616	19.6638899064199	0.0687163050166364	15.0225253499595	0.915610224937213	9.92860335826288	32.5148504446531	7.71029417611312	60.9185429411221	16.4230976032948	58.2676478756675	49.128326460031	14.7645922265329	85.2122775064025
TCGA-91-8499	0.0242407510134261	0.00317277498759157	3.52820028461091	1.29688598042648	0.00280423190836356	24.3079272070928	0.464565735381166	2.11130120029692	5.85555713114612	20.5599133065851	11.5262157057859	0.554716924722751	198.894930100085	93.6708030549065	4.0719238776855	0.018726811752439	47.7353816026895	12.1926221311025	82.6128873665713	1.60682054944095	154.239109542765	90.5814493516471	10.0752456777942	17.4278437255251	0.518289474904132	18.2055135232616	8.71117202256826	17.0575403097693	0.142327319095038	4.47295577040675	0.670924927899061	3.27168117850161	1.97498418951509	53.6821380603295	4.67198219175604	0.00674758068381594	16.2583327630544	0.0487141919137648	5.77602170309583	0.154105987998752	2.01133109501361	16.099749929804	10.1163830688216	20.6803912615834	2.74725777002247	59.8114869631122	89.9167617015413	10.4307476442362	26.9766895198518
TCGA-86-6851	0.0878065643596662	0.0268348025725033	18.9832427812005	6.54815360708862	0.0119095834849397	22.1896113934173	3.44108362382337	3.40030691577243	40.4155142483894	59.7037873906176	20.1271942078208	0.873349903752414	113.183870513665	67.6691873019206	5.95264230037986	0.029182703736386	67.9492387810531	11.5884881460123	70.1487177885674	4.99775743171177	141.635747814654	113.171292060002	48.897936698484	13.2874648667079	3.0135094096199	20.899569535231	17.3439916419127	50.6851391264909	0.279297355944081	5.15345349190255	0.834395471078717	1.51471337573154	3.30266190527646	165.212353575419	4.35085840122706	0.0556164390032621	17.5289328438639	0.166401960672428	12.3732440559335	1.73449038606439	13.3387649909298	30.0838683263147	5.88769011905269	87.7615271721956	21.2153039478891	35.6285014904807	75.0764846959864	15.2405124055005	76.724594875257
TCGA-44-6779	0.188024716052922	0.0204488028876448	35.9856001991124	6.71233715939663	0.00559543935936954	12.6237421993821	35.2694159402168	6.33966109301261	86.0546004174382	77.0559357508076	31.7465046457604	0.522655464055316	181.369576565556	54.7111558803016	2.92861458167265	0.0224718657314348	66.2430000090583	12.3027062775578	122.434273904449	8.14931928480334	268.943345725726	106.075262201602	62.3145215118173	17.1404925596565	4.65613908322608	22.2112998374538	25.5248165820877	39.561314739869	0.178057383267924	3.21084144062613	0.878600849153157	1.01331035236577	4.38374657876036	64.3056343480143	0.620977424772893	0.058799262881616	29.0980677167759	0.158955062789114	28.3939335890807	2.79083302124989	31.9148738681742	95.5474758314	4.69699555830165	99.8128291382069	32.7652252658544	54.5224489004921	275.365988381564	6.24727142569779	103.752934654705
TCGA-78-7537	0.0764400253523066	0.0330958843068907	36.5920180412685	4.97570593012781	0.0119418072758449	28.3154143878256	11.2087127883037	4.78560335576426	59.1998131060019	71.3109407797137	29.3536382802174	1.58718712818816	252.069235224255	84.8484305541724	5.27044780923039	0.0367588036680436	115.119200666397	12.3662681452821	79.0206640414694	13.8236395462481	34.805050997671	117.431817197174	95.9461765323906	21.3894571399369	9.99119631608428	21.9460532366665	16.4862674573664	32.8773036064917	0.148695782463265	2.98910451533896	0.832567529795146	1.54066230477456	5.555967741789	146.628944123186	11.4173249217305	0.11312877570818	26.2823681089535	0.113262266823283	18.8970325751253	1.41747918940108	8.13782997686371	32.1915506176806	6.13275952362029	102.209252094778	26.957459516818	54.348100439308	98.1580416570079	12.4100849687803	59.4418564941002
TCGA-05-4434	0.0502141244974288	0.00897681474461309	14.4362199490023	2.8426963585745	0.00623427108160407	19.1171244465451	11.0245722945159	3.9847228780312	31.6105908847592	52.9967314340907	19.8576123473018	0.465930424888611	102.351900134946	66.8488977868946	4.71592448395542	0.0317624023180858	50.37163108139	13.2096999387484	99.9665403442827	4.95877270613127	54.1944140512083	75.9330500770669	45.8872357324072	17.1334053710878	3.41282373768199	22.0508664518207	12.7966171756617	18.9146336188207	0.19495125281827	2.3300871040936	0.762969777923308	1.6613935125013	3.03248590935612	26.5430166497945	1.65037719489094	0.0322452501192675	19.0947855286554	0.107990903133316	11.2486873445455	2.06645593713761	10.5263458539533	26.3585813686991	5.2988186627528	54.1429869281467	22.1451263607945	37.8565615621719	99.106990530959	9.49776985554772	63.758816496339
TCGA-67-3773	0.0623752358998034	0.0403008990323224	20.8104836459908	3.57693781656889	0.0142435302065151	39.3072709453051	9.92755637501165	6.34365055968082	21.8077797351978	72.4672959038497	22.3023927771619	1.41433974684476	116.488134471871	65.5145887473388	9.28313683022718	0.0686295942253301	83.2266492614091	11.637875734465	95.1027702913421	11.9629943579892	56.8155336594841	85.5013878885713	101.195009831564	27.7092351854352	7.47471610858337	20.7442828844172	23.5309831154771	26.0965590608896	0.15036481460593	4.6367233269124	0.680762471598088	1.05133615481348	3.307491677162	130.66259056862	8.14555379709923	0.121242029253878	18.1477517018417	0.103565285214498	14.618063520588	1.30732756157179	10.9609400896687	24.4351052739011	12.7990591612801	66.0149026888177	22.7557610409792	40.1772045438028	56.5596482237731	11.7997503018106	57.1050530734622
TCGA-55-6983	0.037564284928036	0.0128328575739006	13.2959525816779	2.79484867972314	0.00537361867380862	19.5251712961476	4.10606998735719	3.06700709632898	29.8857638646296	36.6298918577168	15.5016875149539	0.851397617525971	123.419500820522	55.3748118441399	3.95294678069831	0.0254705158645108	55.8404739690742	10.1260401430072	65.716036090801	4.74889368772338	26.0340634530413	81.1608645279752	24.3142811782347	16.1116384305526	3.18431804815196	18.7466790722525	6.9358543851018	13.8494255730131	0.0930358332596971	1.89141783315214	0.689187253552758	1.34094220269313	3.40061303709316	71.0739771007531	4.53742129092886	0.0360292658169997	21.372580957354	0.0644292764017623	8.78906433587476	1.920577859409	4.47838626960185	17.2445795704331	4.17796889421408	59.028144264129	12.6936229239115	32.3195522014311	68.4084098447762	11.7946352731394	38.4655120688985
TCGA-05-5425	0.108983908385206	0.0192794079838638	12.9152356998778	3.51238190653645	0.00555044982036337	19.6361733735333	7.7778687157064	4.28578063252678	30.2744120335047	75.6039780562293	21.3922950614041	0.746140908456058	146.18214940922	62.9339458803611	9.82435368006359	0.0683752321637418	101.339035942213	12.0433898211912	97.3274387162701	5.88080485479922	110.461776319892	113.700895203619	39.7752163084723	20.9163767912751	8.78387066413154	20.5142074970638	18.6500527393624	52.1080297790501	0.154523669716083	3.4438570187812	0.750562705792675	1.71493211331315	3.55711961976825	45.2831264383125	5.74146196948332	0.0307107581814727	23.1976085965478	0.0766534580665128	11.2420700201887	1.90358011797235	17.3056104754568	27.353241374031	7.87955552544439	57.2176975448749	22.180095329445	32.2682253271731	145.988144161787	9.87228072623979	108.305622448008
TCGA-97-A4M2	0.0411936288389321	0.0141323553718028	15.3435479902135	2.12298835705563	0.0100060323387719	23.2096172484104	2.7225360698658	2.84226695899389	13.8927595139573	36.3744248376974	17.5530614800666	0.690491302529258	91.0869661569136	77.7758121561466	5.31858129371079	0.0395571032598754	43.1374477044624	11.5896612355786	65.3534157353731	5.39557845734042	21.5008784482192	55.8580355045763	34.5896456485656	16.5706496637502	2.76719813426608	20.8604312371129	9.03494705293941	14.9927792025576	0.110746081132855	2.18561221964541	0.740080490890373	0.745815266370083	2.97304319097287	28.1482822213086	4.75737881230643	0.0531245385517897	15.8169119522486	0.0737817967770928	6.27553076743816	2.43995793790251	5.61016445711965	15.6550535165214	6.44576944400879	43.1101376482173	23.7464574690339	35.0378538348599	42.4354866931672	11.059995569887	30.4093952613609
TCGA-50-5941	0.0809547891220027	0.0310709087090887	23.5086697342137	8.35302937694303	0.0113110213084173	24.998999885641	5.34680412472416	4.61229274697454	39.7163182336181	65.7855814431257	25.0136358182805	0.868026585141473	124.867777049475	56.9905942038553	5.68432589352903	0.0365349933755249	70.9049975619205	11.6775711165064	86.2536043082244	6.65275226787873	176.819697080721	87.8480703930386	53.3269802750162	16.0926438118064	4.73144741576604	21.9549313387556	21.6432232609714	48.5903597366237	0.295784112199148	5.21283519476763	0.749252838928681	1.23279146587434	3.16577434591542	99.7359409872303	2.76360935344645	0.0582344675643973	22.0527562303727	0.132169746312174	15.6608413286303	2.61296213889077	13.0457224198949	46.927157896575	10.5035549200149	79.4136380105194	25.0617601702688	34.4779676206337	62.1172553465832	10.7629640296304	76.7717008509191
TCGA-78-7539	0.286051119747702	0.048121583156114	75.5278571581191	9.15263716888767	0.0229294052478913	30.6683032951267	20.5515669835109	5.23128901675525	59.7266418254131	96.2007156934531	22.2933062205744	3.03610589664202	140.858602474104	121.618892808062	8.13653633638171	0.0964687898470734	173.431925901475	18.5060386193203	102.070489899092	13.3907944784523	188.733911412788	231.741800994279	103.940383586114	25.8227171124813	15.7379760734272	23.3467460008936	39.8201020010754	61.605770933584	0.478792870530818	9.55771542747501	0.796337806087018	2.51012821686738	5.76160243073732	286.592134903651	12.1318262816947	0.171548192117428	37.1321120026296	0.226084627457523	18.533274122718	2.78853582260667	34.3451288184742	45.1828671582895	11.6579400076051	101.408762222906	29.4410944364579	34.3720349459731	134.848762188586	21.2358178797445	104.909578888721
TCGA-67-3771	0.243973504931729	0.0285365075812982	40.9334685218077	8.92224235054688	0.0126777736186075	22.2804141338584	6.50815554558737	6.62142909516078	29.799299934104	98.7004292606794	15.1984065666866	0.98217126724599	121.207159659854	57.5088122018688	7.1168970015014	0.0458501505220025	131.451149959999	10.3439239411334	77.4716713677236	7.74135217768713	159.185011889587	184.512134752914	47.0397877118986	15.3246769935043	13.0113736910081	19.2071569344581	24.006195113311	66.4423162989092	0.301231652050736	5.15520467815694	0.781005881978039	2.77031600109582	5.81376323277278	245.873127134379	8.63532970473167	0.0551849738132751	36.294457461794	0.120195449584087	13.1127614670239	1.18441047730804	30.5115093344818	71.4575935848517	8.90286160041761	86.839527843555	14.2070646892848	48.381541022341	134.893701262616	13.0137301799327	93.1432386716358
TCGA-55-8299	0.0260139348294857	0.00567324795552492	5.35345237306178	1.23850386398583	0.00399034396507688	15.5094508323256	4.60320865101246	3.44797436896191	16.6831299082721	32.1020878891311	17.1494031704916	0.542076947020041	97.4455071474088	51.2112228341321	5.16288873211082	0.0119032232068095	28.2078913461702	9.48404829328991	90.6331717201717	3.85519690488585	15.8134961855086	45.1891952194791	23.2646042908908	14.9941681911323	1.10650110226764	19.5654768051092	11.6048158161609	13.2772862785944	0.0843070451339855	1.86849339523962	0.673186075556093	0.617934197927428	2.06795293318402	22.6823795626154	0.998438997190581	0.0225258792583735	12.4106405681347	0.0425519885042443	8.04231645548875	1.77251412520501	3.66841444223166	19.9053078287665	3.14733156682577	47.7236486072964	13.1003475587554	39.2546707018429	36.7556308725515	9.16824981569961	32.2433627990082
TCGA-05-5429	0.121038890289553	0.0500865465108137	26.7975418324721	6.03418179900962	0.0101885392802802	48.7637197995685	15.4338445384927	8.4475243446703	46.7904469323274	126.810615241701	19.8572908853919	2.30639401508704	271.736167244616	55.2742355360192	12.9644553302332	0.0607954047220587	163.93699617392	12.1611069373173	129.904983050617	14.3964577255967	103.50891342806	226.418375345313	89.3930220966958	23.2599788182201	22.0621696881883	19.537455879175	97.2573423017765	42.2906321075703	0.433591287939393	9.84596144679127	1.0063777633764	0.589968617228186	4.11679794774849	52.2306555618015	6.66020992813154	0.0813426788797193	32.3968527552108	0.257776102912265	24.782826307309	0.835773409008925	22.1988652028863	30.4974298133663	17.4772371613401	108.808024142318	13.9105530259845	45.539963897191	331.593680767744	14.6183682542439	131.948472284596
TCGA-93-A4JO	0.0454088323601347	0.0102933204951988	11.7303416742069	5.89915156237192	0.00699604851173165	18.3713326182555	1.73230160166945	2.29399365850847	14.6795679274645	61.5124799629846	13.8539682555263	0.650154943395206	114.770315431004	78.5954049816073	3.21564996072085	0.0288141260523473	48.6449184452536	12.4519378487162	73.3313891254053	4.78395184513844	77.1378671248335	75.5208269188394	36.3375481884068	12.9732266811738	3.3882322101017	19.7679835091523	11.6252216782335	16.5554806471598	0.0924494321641493	2.12188094801349	0.667217987324385	0.65125578328888	2.80707907366963	69.3458189345256	2.01577684111595	0.0210442293441859	15.2485813496742	0.0464311808320403	7.39970954325476	1.85568892931805	5.75295925382315	27.5447978580098	7.89582622847343	72.2118129654825	14.7070311472689	26.7494583257082	41.1895245928405	14.638472195363	48.894028108032
TCGA-44-A47A	0.0451996517993485	0.0133777086911452	10.5540257631644	2.15836093301309	0.0099124474656246	24.9292855745294	2.91127658459308	3.43863844584874	21.615022709826	49.9083808137797	10.9814558441281	1.34323222187022	127.507078442144	84.9298032086028	5.42384621477633	0.0502170890338526	78.8983345501119	14.128944908039	89.1784377766697	6.90980853866961	43.9628247146359	92.7092713406971	58.8783645750481	14.1510453155377	3.57871869418772	19.8363826182661	17.5701087856416	15.3196797407421	0.139405718129658	2.99705980047235	0.770200134297263	0.445850632187629	4.34313651502231	31.6659157493237	9.73334666948347	0.0345090737379616	13.2019024750055	0.0449857201612863	7.81498870092841	1.78855330018879	7.21748240579946	13.6130210353403	6.28341472276613	71.0153689859881	10.1689444010914	26.2215030063493	62.36368373741	18.5603752692179	36.3586889637795
TCGA-86-A4JF	0.0365623914778787	0.0261203660524862	14.6292994389472	4.95803619575415	0.00902101536552844	24.9990888735168	4.72211213138757	3.78076220151331	46.1100752851772	60.5464994032092	24.7981815065303	0.787394681128654	202.261494463412	93.0480817959352	4.42476224638834	0.0673719711672621	89.4995734772924	16.1658262821932	98.7959961395561	5.77106032883019	120.570118625399	114.935159342139	77.1579676851082	19.4625677108738	6.03444791467825	23.2925358835369	20.8041711105328	41.4750050042534	0.168586862932077	4.24809584738335	0.813574563841211	1.0314490171963	4.29103907684236	52.2611729136947	8.41953590372326	0.0448464026891981	13.3800677721296	0.0778817309753957	19.3703692012217	2.09395818618688	5.23993589315933	22.4065463216693	10.1468101938433	77.7772973554064	24.8849226447801	44.1794535669114	46.3283154236318	14.711852703768	37.8097503083465
TCGA-05-4402	0.18985787872961	0.0503631286664417	51.854849842166	15.4911634499594	0.0161924811767573	22.1448913266587	13.659678145847	6.2754032761047	65.7108844985931	87.359965914022	23.4719765895205	2.08577638273475	191.056235644703	63.6746057757788	3.36114354748924	0.0439330222834993	80.4829359055187	12.7366064967193	92.8366867695611	12.8675155020358	286.788160329982	142.55301556067	56.8653495073041	15.9691895500119	10.2398672904051	21.1862611760297	24.8752125717109	59.4329104246258	0.481335517305995	6.00389369214404	0.818672378752329	3.60445785567088	4.91138311369298	311.70115671088	2.7855699177931	0.111107608523561	38.2171590853889	0.175654887606212	19.4720964656264	1.83643725790566	29.5668127447554	91.7467792286465	13.4046784682779	69.9618213391427	22.0076442915154	41.2591874364366	230.645600215347	9.07133831697083	107.280949226083
TCGA-97-8179	0.416614515229462	0.0429720143364741	57.3548547062334	11.4613538367696	0.0200659659738382	20.4600510527992	8.09078813229261	5.0099998120277	32.4048173563164	110.447198728516	24.7404044632901	1.34772025577156	241.141972210337	113.802388958611	6.56482965896145	0.078223525741182	127.405361019253	15.1406491781376	91.5191145305944	12.6925729052794	182.250037572635	250.455742362286	78.7768513970856	19.7488200967661	22.8517643200064	22.2757888842312	14.4627759841801	45.2407464999578	0.141771906128648	3.23906638307539	0.88631261849892	2.78090124507906	7.66268379901805	264.06952006938	10.2436769638022	0.0953302948468814	44.7307013164838	0.0641224257123953	16.7327262898063	1.76920944238834	44.8033472259966	144.149064570927	9.29342732428558	78.7251842275391	24.2467987880377	59.576394382375	181.150976446377	11.7768065949156	122.666112125438
TCGA-55-7914	0.0549669023444942	0.0128660316513975	12.1180330332532	1.27061815221624	0.00790626614498146	16.1967839816857	1.8001447514001	3.17683369940072	14.364858887859	52.6056738477946	16.6427523223775	0.682507457412781	148.800074705358	72.1262175981731	3.82310020624305	0.0262618381141907	44.4655747598237	11.6688928745209	87.5448683473234	4.83443434266551	41.6044380209563	92.2293430754197	26.9171148134081	17.069975697289	5.27726938453198	19.3776882847835	13.3376378740122	18.2900890060715	0.101839335941081	2.89316776182086	0.870112122987343	0.791256254059957	2.91358319161594	72.3497397958935	4.06768382137652	0.0188643138830662	19.6225853446264	0.057144275998434	7.48567977748057	1.0097775369226	8.85410175525076	22.2233446800627	5.99775108374877	52.2641762554022	13.0446745721573	47.0559327333276	31.0761586793154	10.4530166759727	39.0630188502189
TCGA-49-4490	0.285253396433953	0.059709817312165	92.3355885362036	17.1148718767661	0.0133291134391106	23.2144709385286	24.1631468680069	5.95206360686723	96.4073321180311	143.054089442453	19.1228315342131	1.2727540351366	209.122982503737	74.526928805904	3.76402605832256	0.02919298432025	103.048538175764	12.5225618648451	113.846208945207	19.8750891741877	277.401997703155	127.837852856621	77.6191708009833	17.8132875756921	6.98843898076853	22.168957333508	20.3415679245217	34.2220599152911	0.390915331521799	4.41330085723984	0.826078321335567	2.00865823832182	5.52858702321037	234.588426158715	3.12265956178484	0.139821283426166	32.8269902059369	0.203878376436807	25.017187072592	1.97470935322925	40.2701784199914	103.461485510933	9.50402142646571	82.9573048608504	18.3323458791494	37.4384386530336	136.319510960883	12.705183388734	144.784276162749
TCGA-55-8090	0.0742593581356855	0.0311005566936164	59.8432929961103	6.93547300090918	0.0140843654709095	41.1670962314435	13.0674649114357	6.49789511085488	82.1767419462742	112.942504299693	22.8391796505273	1.19923872721864	245.245839721074	85.5661195983332	6.72394206799962	0.0394145987564387	101.386104784918	12.8840130199198	103.351097839961	12.9641765319626	122.993343882682	91.4111337657924	134.822707402874	19.6431129316849	5.87623025065337	21.488014762335	30.6853010698733	33.4276177497308	0.145947369225594	4.16457180225745	0.878484650709146	0.525361065278623	4.6754708028319	165.789465684671	3.03932454356624	0.105251331614834	28.9026636626645	0.24542414851647	22.9585933480371	1.64667007494429	13.0397498217434	53.2319700729341	6.84897741002068	143.087314303735	19.7471896741291	46.8127080104621	136.809747316485	22.8275287586726	96.8302779730587
TCGA-MP-A4TC	0.0651761610833863	0.0302883074693612	14.161491340883	5.37782385664141	0.00865935555157288	20.6511898765763	4.51404684537217	4.60903177071434	34.617453573522	70.5237129352038	22.9961664388302	0.863800808847647	196.68013435178	63.6142456762379	4.69708635077256	0.0164950632726016	70.9180461796237	12.0884005516691	118.987258955408	11.7262113134685	137.957879827871	139.766588717995	49.582180300044	17.0426376107409	5.72259330685133	19.8375141890807	27.8069495311886	42.5194205184033	0.143678788141265	2.99640576006318	0.749097801576391	2.30236849792171	4.21714328302718	99.2837933649644	0.746943399725571	0.0527720368727393	27.7271252012526	0.0848154579816009	18.7590942901861	1.43968742447184	9.95437029431795	59.0655794631028	4.6663095111134	103.916705601559	18.2174546127054	47.1846251699513	100.479499024138	13.9409297470395	104.896103296019
TCGA-64-1681	0.154583848456391	0.170814871916834	49.5547294103933	17.7744780240621	0.044415137856707	43.2724310300213	8.75194658374415	5.92865939648612	69.7226423040127	128.721057395273	24.6949237546471	2.34662254428805	227.450044688826	85.4626713569237	12.4491427546824	0.127104878457579	92.5644888841134	14.9411529539817	87.1938756484381	15.7227552924384	240.828510615595	204.587122179886	84.5499981364593	20.3505219319056	21.3040951700886	22.5466899748617	31.372809050487	86.8466600573733	0.457201930164572	9.69069659575064	0.860667594123339	2.91302732832379	6.21199066920967	354.459380437939	9.89861085571246	0.294339864501278	42.3729479944258	0.27755806499942	26.2079149889497	2.31545344978527	25.1776199454775	71.8401751948789	19.3520422524566	97.5428634336676	24.7942996176997	55.8728739526901	124.598125700883	17.0458440287028	120.31607341005
TCGA-99-AA5R	0.0384779436184911	0.0233558555020707	13.6715633653559	3.07395920239094	0.0142226470558244	36.6620504800413	3.89581536966698	3.53370393710299	21.236784254934	35.9093961139266	17.8927009225916	0.71026511223877	90.3591084964757	77.1868047927355	9.19554146231464	0.0269771106952606	53.9850305031284	10.0496008113578	73.8391145440593	6.31926527269964	42.15948912761	74.0493841371649	44.8200068134188	16.4156018796462	3.15366975301949	20.2936772001592	12.0489580953177	23.2218587863411	0.114603647341249	2.84278667938144	0.714773234267873	0.93445388655016	2.51943777845545	67.8052586118934	1.59381571615999	0.10346494088017	20.2034517366336	0.0829359929716488	13.0392701173904	2.06075527325909	6.00511589517703	24.1692452302258	10.898663631002	66.0638768636101	19.6142660043924	38.3670909609101	34.371291874485	17.3130844551384	29.5517148198273
TCGA-49-4486	0.134319769961017	0.0843213193922594	86.6578652192832	7.69125415937466	0.0167888194820659	26.9180209859378	31.9136560079784	7.4754009006417	59.4487146732279	128.913508005393	46.1930439717276	3.2707327813369	426.34769422954	131.77597658618	4.83963967481749	0.211003512417234	201.068296322455	19.9427235291395	100.193153362073	18.6290068082753	140.476967724083	198.799092995558	220.056904356427	42.902366452107	23.0564466928214	25.7338230582506	22.1299960088359	41.5945437983532	0.172357283131661	4.26165860129766	0.933433405560355	4.12534141439684	5.9666785446149	251.463847022325	31.8863184031377	0.19096735970088	53.6527513187769	0.108334296132057	22.6789203121827	1.47302883335194	18.4592687930687	55.6827771460922	17.0634493051735	76.8812860784793	51.0410991381808	87.9395944256085	235.396006879	7.52843045366511	109.551949738984
TCGA-91-6847	0.15426119363768	0.0118925266262445	29.4677436264899	8.4812255764225	0.00735705165755911	16.2075507584084	1.98437457569637	4.73624370606691	25.5571626110458	70.0488474011539	18.2328025928809	0.632746406882116	858.124254540034	156.05071796132	2.33609168636844	0.0203797077324709	62.0046979972017	21.285006710836	140.846347668857	3.2538644162363	398.897256498825	127.683881246457	37.3705866352491	15.0453313754412	4.18504013553985	22.444590573422	21.0098867512319	58.3766154985691	0.384757764825219	4.43974637657486	1.08777538844283	1.22381587710031	2.77276272920563	229.371016969653	3.76380342195973	0.021405038407268	20.5264884665498	0.0818441793333432	11.2360614943016	0.267567075174035	21.4187411624921	92.1343654590442	15.7257803312062	50.1849073230706	7.79271386045151	73.0766874529835	101.176675539358	10.7056152687295	76.122218750898
TCGA-05-4249	0.0668639698078059	0.0132146811992681	20.8732066885218	2.86607296204085	0.0101494471235298	22.8975643043628	8.4130111283646	3.54239374950257	42.3771126556243	60.7947739156163	20.100311851132	0.841050556431229	131.593810042025	109.239599984667	3.40284868215957	0.0496011597078026	92.140812139813	12.8767711777877	66.583961419751	5.05441133539802	61.6966587985518	121.359450996034	42.9449334038809	17.0822346184696	6.95793902493313	22.8113393588655	15.438264794202	23.3296760974618	0.137519216649177	2.86417546365582	0.817532947673765	1.23406344770172	5.83834248879873	96.1662404068597	4.00610832009408	0.0352441790613333	18.1372917068657	0.103213511564207	10.5247944209086	2.10835921614886	10.3411836574974	22.2554274474909	9.25648892309825	100.678603553969	22.8484794082319	38.1897438868512	59.9708803910246	16.7882599444141	41.9987289728074
TCGA-91-A4BC	0.0212014310106895	0.0124994749316701	3.90816697373894	1.90351148587357	0.00614050790649628	28.1711206203288	2.43490751364444	2.44208949535456	20.5769649130866	32.8961347777645	17.5073772632436	0.296928185579602	180.203880644052	77.4317128957717	10.1419528164228	0.0174845323799075	37.6749986798249	11.750725985411	76.9526516176342	3.99374422611113	24.10526942129	61.0506970247411	29.8557445889063	18.0291263871174	2.63719655491464	19.5980436016798	14.0490205183798	22.1965117772988	0.118254341640955	3.44449046997685	0.821433114112019	1.7147911371208	1.77544915772754	43.0038839104967	3.2009896230009	0.0392377856552093	15.2253659213863	0.0871342710428396	8.98216441868674	0.902486943132693	2.17166288754982	11.5176354493454	5.45326001009839	52.0484322961355	14.582019945625	53.5096843318952	29.1254664449394	17.6507681924546	25.8284204323729
TCGA-55-7570	0.130644277751338	0.00406865892290564	19.302955557921	1.56970533157383	0.00264641392150675	19.1684984367474	0.951573638355533	2.77952696425748	16.1575758828318	48.5743922218812	13.5392878871218	0.55575995752539	303.759418408907	66.6997451550938	7.33734242291363	0.0353452580208597	43.1882072477667	9.38982845225491	93.1808452248122	2.63564694371387	216.846635175151	64.752506539343	12.0817916604467	16.5107969530089	1.58392690072104	14.8931604709122	20.3333669613492	9.7403847364026	0.113041993746096	4.73497668838991	0.98878518329278	1.67506709616046	2.33494922189065	85.8248720633117	12.7771251431772	0.0084830775539514	17.9321201332552	0.0330090691399814	7.27605401254639	0.118372286002993	17.2749063397742	41.8409081412846	6.63737601014655	33.6924999450769	4.37701725340121	53.0725537337593	200.751208130164	14.1201889834528	53.6986394923209
TCGA-50-5049	0.0501986480975779	0.0236353217924837	9.63351726748304	4.74163967394314	0.00854917230638602	29.1509298414336	3.86745767343627	3.57695104278595	19.2170305005443	45.7166402540771	21.2592372613004	0.492744461240211	95.1157027263478	46.0890082023683	6.58819266435958	0.0160379857987303	68.6248586275942	8.06678734472599	72.4677586592117	6.40902854945912	66.0491211232237	99.6597138346109	41.3465467306057	16.9713556794889	4.16927464967648	18.9076657249226	13.7541877652046	39.0127265019108	0.16746885075284	4.20242622911405	0.628621496166901	1.36929073062425	1.88756038675467	125.454048373537	1.25838667578048	0.0551359245012663	28.9102782678471	0.0742371537896041	12.021995972136	1.05181005225614	7.00273592250501	28.4656469973083	10.1930980880112	77.8634522534984	17.5509003569997	41.9199340048282	48.2226405073955	10.3392479630356	50.4160767726873
TCGA-86-8672	0.0990755846901893	0.00479552197209665	15.8410407398005	3.13683401291646	0.00246611965407655	20.8895986167364	10.9460428742693	4.66979253279087	19.7959978038625	76.1886670422114	23.0233278154165	0.468601118110125	153.198423458875	53.7448937241722	5.78906433032174	0.0107736083743106	44.8383663828293	10.888256499742	106.799057141296	5.18974777272823	79.9920126802811	78.0540277485388	41.1753957679307	17.806143908814	2.09744973542685	21.9865809686172	14.5866018805292	13.6958333923925	0.0823411723092142	1.87390748034921	0.734629395547207	1.04130201565692	2.64600529094253	22.3253654886506	1.42933968196056	0.00717459854986375	14.6401129562044	0.0636338171842499	12.6085505822559	1.61954749953223	13.2109637731998	38.0445543177145	4.07650442082751	66.9070149708542	17.6335258772935	44.3818814874032	94.9635908241727	11.3914854113922	50.3915357005335
TCGA-50-5066	0.170822762539713	0.0327496277222761	27.4682048664876	11.1683186900263	0.0124347668076316	27.2939249452727	6.38637440208391	4.80868144836341	27.8848575032008	69.4322995913384	17.956211534868	0.680765346541167	118.581061766388	62.9615208866074	6.54832711864381	0.0376708323267238	119.308073310778	10.8469041979821	89.9312992241533	7.08352453712255	351.981287571613	191.490539028432	66.980427495637	17.3825032549766	8.9984622371438	19.2682164104565	33.4934684721555	87.8667832674716	0.231176902751805	5.45087632049736	0.722483170911945	3.21463906478439	3.93815287938542	229.487828533165	3.73419357788435	0.062932373545846	35.4518226921205	0.101406632180454	17.2120176703861	0.698856514054576	23.8358893776652	71.6433707629337	8.06992006756894	76.1434829677486	14.7113480775368	58.127367026186	172.256564716132	11.9380734423929	96.3191470750144
TCGA-55-7727	0.123271518009409	0.0569668212541081	27.0480076219143	6.25469608441453	0.0291073395965261	27.3124886557839	9.78997989116814	6.30892053615143	49.0106502822682	80.01445453891	20.6440263496461	2.3887026052851	90.2414619712415	66.9661970966842	5.47900794528905	0.214890865379585	185.963193217822	11.8374992588601	64.3213582527633	8.78477509433798	272.482616890015	382.68148930345	75.39358223212	14.7548171511035	14.3076860957731	17.3715752921603	54.9068186512369	138.110170322845	0.406355839315795	13.4463960408753	0.83323932291492	3.45753868130494	6.39701458006484	454.459968906054	24.4070984563878	0.130006034021081	33.0810192933101	0.210142650809284	24.5009160999155	0.610287815886975	17.2393303525213	79.5108463568284	25.1488660668809	100.846233945356	12.7924759098902	58.2504711517414	102.83213212607	12.9898978924824	100.464074734764
TCGA-86-8674	0.163522440053908	0.0118844664859185	33.7322528773821	5.28176690123561	0.00447210929977387	15.3847683804448	11.8243479975834	4.71621240429171	33.6359664687363	60.5440948918418	33.8444264173894	1.7025949522731	444.744285796799	120.982852420479	3.95753698751482	0.0393448332046547	102.33826624398	18.7565971039642	103.271346006739	7.8483542670096	49.6640496003833	89.3329610809022	66.1952095354572	22.9369635151062	10.2413014518369	25.7229573652183	10.2246409988739	20.648558920024	0.0816531958877635	1.42847872574833	0.955880108749594	2.37974766211935	5.73742950826696	48.3550321374851	16.6477900205676	0.0188148826475443	25.4109015380942	0.0458593857269065	10.9271777938961	2.05381091157048	19.0070293769067	39.7923612054312	4.33593271353102	52.8021644745199	35.0899122650874	57.0712890077775	100.946226875788	8.13339632492986	52.0463011759068
TCGA-53-A4EZ	0.114257357908599	0.0358538144915474	20.9200549295134	5.11189749993991	0.00832007274897643	24.3028942545902	4.36231008744863	4.0919148828926	15.7383059558436	87.9949030484144	26.2695178344951	2.12534695660265	365.635592805622	138.782797982897	8.33668575763773	0.136639986146327	123.020894778499	19.493945345774	102.778566943198	8.69135069397203	179.669226354644	181.323551157683	89.8519281722167	22.8182509131041	18.3936733519359	23.3582248714323	21.8525425209416	69.4693479401021	0.322508374172273	5.20818322949356	1.06545407326243	4.4472307564285	6.96175581293059	265.949237175645	23.9468623295637	0.0264540229030808	28.3823182234594	0.100047769192569	9.88700462896056	0.869274498640194	12.8711848378533	41.5553651772238	23.476528436952	64.7421921479749	24.4971223911465	60.4509504750096	157.134160583144	12.0177388375092	92.5588466129037
TCGA-69-7761	0.0974890962998634	0.0443178613188897	31.8133344194651	5.68824630369769	0.0198440388215913	30.8716236397569	4.04807455373631	5.2245444375872	49.1315445939664	88.2616806308058	23.4344573405465	0.97124897353594	130.625607686681	58.4064113607003	5.8360249154018	0.0397769768060879	87.3301697586137	10.8663255664037	78.224772729319	6.81380603136777	76.0464004191741	122.328650617981	42.8560773279323	17.193133154899	6.42814187411679	18.8352161849616	27.4490630638223	43.4549427672101	0.300547959360387	4.83460394045917	0.952557324161957	0.675420555136154	3.25306944716267	94.0763354264708	3.58462792303065	0.124854772115496	19.3539021857111	0.199433330307896	18.5423784739163	1.62183780558888	19.1055744764658	40.0953198449491	11.0470496522134	117.15439397408	19.9412034997692	48.855781426965	114.889537959446	12.4637713180678	68.2483039568387
TCGA-50-5942	0.0791444383990097	0.0334034216796703	48.413176042215	4.83330369071554	0.0167699379316492	32.0574761158886	6.14043270689993	3.75235032802394	37.5284874836851	68.2141110660531	19.8575171940912	1.40860177138035	140.699063675279	80.6461881695188	4.79713452296221	0.0461349514054264	54.4655510260206	10.9526674039625	71.8653398795832	9.67794565232067	39.2550223347648	104.873156764396	48.9473933518169	19.8488052216971	6.31749412921768	19.2239705653453	11.4602029663483	20.8123925231442	0.151967133537353	2.80942624469403	0.835712755102254	1.12862127549423	4.51029442653731	223.421076058405	7.6596370513064	0.0913181705085029	17.8980509645932	0.170241864475907	14.3498567275495	0.935138588399322	12.4005921923176	34.4694124763856	5.84595184335284	75.1304775984699	16.2265008863883	57.4502162306837	59.8807444998829	16.0239145917981	62.8038449635614
TCGA-69-A59K	0.0780506142552097	0.045357804944607	37.5280085351228	14.2565823191246	0.0277870230938779	40.2317364478323	3.47996643192477	4.92832592050573	49.5466808182013	186.588765303218	25.9763201213882	1.6263995939437	202.320949160773	132.48268487311	9.45296066979721	0.193574608067591	176.477331598404	18.8618803662428	90.2038966085773	8.80261317684539	275.778343411073	141.324829935494	109.794395167176	22.2440042880425	9.81604643066762	21.439304885381	39.8020486263117	96.5356080407373	0.455198381345168	8.02668083947021	0.834140847704302	6.10339636794801	5.73105366600023	201.912279943594	14.7853049068591	0.113634674419462	31.7581015911502	0.162242415426359	25.7934538969454	1.54705508116882	17.7216994121634	77.4211479125878	20.2202115410812	111.766173462803	19.3900411400592	66.8584876403784	100.584296459959	17.4569624620535	93.4077775662258
TCGA-44-2666	0.0722091857984188	0.0164887908715849	25.9428877712759	3.7411228679224	0.0122733762198434	17.2672289478952	1.32302973561357	2.95911208448233	17.1194185141598	67.9853131031962	17.0017035849369	1.12631024582231	103.679254365182	67.5438698998006	2.95738556061145	0.0444717083905669	46.6665754234428	8.87494498672646	66.502502363902	4.95934526237709	25.8974206775984	89.83758246781	36.5914770833443	15.8798986299186	5.47197346945003	15.4105766557918	15.4907423108367	16.6212031470599	0.12905298979601	2.36048886783125	0.864419812253892	1.07371181040677	3.53791122507316	173.944464411988	6.00900484691882	0.0485821580913921	10.3563844582039	0.0892551456027458	10.8169036892963	0.240902328078688	13.0222956999356	28.0218631893377	7.39412405086877	74.0493857583112	8.66719819935829	63.3786056322107	50.7959433955906	10.2998565973022	56.0731602534047
TCGA-50-5944	0.649215987310524	0.112396752758006	191.03654866828	36.920478547993	0.0459095772388859	49.8764428052296	18.4859694266345	7.99017483445289	90.7548345079862	142.469407426318	27.5130488725333	5.56469075636448	183.269758684645	77.7093204492733	10.4650121553391	0.0806899391198598	142.765777964815	11.0596047345634	78.459254775929	39.9868990414093	275.960417206513	261.126676949102	104.949082418457	18.0204822986516	24.1533079766893	19.6297340437531	44.0315124022855	100.347545988161	0.453225082439728	8.96201961151423	0.811459192675317	6.23100099402052	9.82717179799895	1283.83838960937	9.89113642464368	0.425651863218493	45.5225074601056	0.283233132833728	30.233603627295	1.01450194526739	72.7367382431762	298.297252154536	16.5353422708289	139.243383908909	21.9747675555741	62.8344539405494	313.861275704098	20.4896359967652	170.583932075087
TCGA-50-6592	0.0872966236841692	0.0146405881249131	15.845273350026	2.99206114198738	0.00682679520911219	17.8658591805355	3.20974237381602	6.40152239598407	30.2099331936236	83.7292021818932	35.664815416223	0.597058242250975	127.401092608195	73.381256420242	6.58516337758322	0.0515132461193805	76.2620765484151	12.8940283569844	105.482296153423	3.95739065463351	153.780836529875	102.477777439731	40.5675918600715	21.7395171825247	3.62586023783142	22.4772139889987	24.7575678237367	54.4430562227538	0.189841777278948	2.57245888418699	0.822167971924981	1.17151570794532	3.67132897059941	58.2476530449169	2.788130582953	0.0275396124728611	24.3099523609648	0.0999528584398488	13.5728448696283	1.26326677501917	21.6528237152134	43.7797504869547	6.35345292245	83.267777354374	24.5681007518239	64.1398129869937	160.211305000976	11.0056265967259	116.373456113756
TCGA-62-8395	0.192583149757891	0.0203762390427028	84.4700935386957	11.0996022490261	0.0111959786621093	21.1924124794709	5.03703738721445	3.71947208389248	26.1422354502744	70.3571586718607	18.6483805318758	2.8039287541454	189.852613695272	86.0942764767173	4.62016316875853	0.10513744093177	62.6567179742546	13.6482445370713	74.900208551438	7.97365953977822	53.3632990915232	99.5092249872161	52.5144665578806	19.4750365641536	8.64301514016031	21.674328136146	10.0261953159497	27.0005452603029	0.157391733567557	2.39350417842372	0.819782304907254	3.90365724475502	5.9740865337883	146.758492566167	8.3434691749629	0.0578835578569156	33.9195291952747	0.0875027975100363	12.2364842040791	2.20351414191243	31.5887839603599	59.7592209381805	6.74808000736773	55.5331590202838	15.0830936818242	43.051636124231	113.861684413226	13.4142789827734	81.6580670751047
TCGA-05-4410	0.139327610980964	0.0617269640080607	24.0801529523133	8.95200770015967	0.0198285945517895	24.058047190059	6.2979634171889	4.88389799595471	69.7995401978291	84.1879820845626	22.6280782459777	1.54427731876797	130.063515331287	55.2777625189286	4.45545737012253	0.0645398991884277	83.638978707223	10.8946730377177	72.5913772197719	13.0380495929091	314.423877155532	155.753244053	75.6631638975606	13.3812941551806	12.1978985400694	20.1215263889649	21.9869908591787	76.9745645705497	0.653710271008151	5.63206838480591	0.820150160120424	2.14633737665274	4.72735525846987	164.380958355722	9.20262744180668	0.101824148722344	22.7691030045687	0.196901596648673	21.1464086638971	1.56090458388613	20.4237039585834	39.1155020920784	11.1062498194922	87.9340542437683	21.4477328825928	35.2392553143868	69.4359188032742	11.2506116825382	91.4234148538599
TCGA-55-6975	0.185913701815721	0.0140889737242796	34.3802153425057	7.07549445519457	0.00551982567162538	18.5321557614038	15.52508029611	7.24564242827116	44.0185316102632	69.2138847672903	24.0018792034235	0.895990491941263	210.386600538463	49.7330015027115	5.25483141114873	0.01535625582687	74.5113071603815	8.52031014303635	105.611291096946	6.31673848174579	99.0725855808454	109.586950245216	58.7271461926965	17.0309073580442	5.14459083708999	18.3683649409558	32.0836142270501	38.0587832224544	0.156158809635335	3.672303856372	0.822484817887252	1.85714229100952	2.94876074558646	142.855218641203	1.54783131277791	0.0484128826227601	44.855011799255	0.0859486755436328	19.6935555935133	0.548767489608597	25.560483185328	115.631756843982	4.99936994057616	50.525121185834	14.1969918955619	59.6436311558606	214.587916597049	8.99305022772572	103.762714976258
TCGA-73-4662	0.148767560878213	0.0422046675771202	49.4558950160663	17.3064607024237	0.0266325594749619	34.5759325747868	6.32400035049859	5.57878411995861	67.9044669018688	121.893604203636	18.2600921018463	3.32895966701018	125.970089160483	96.8959019141937	8.07414897085976	0.142424135522512	213.245740841487	13.8443704959532	73.8821524442637	12.884842044957	142.53805232353	195.373656250559	94.8641953500232	18.9986852793949	17.478752230578	20.3634727072049	29.6514267491988	84.2304185057154	0.426625539306126	8.06392185389294	0.739581571314029	2.61484698926806	5.10580858327074	260.412963788452	13.8642618810392	0.152009843442543	28.0534075130822	0.184753122518804	21.582342973658	1.99532583712871	25.8813118840941	64.0414425387171	15.3763967959761	131.559016633077	18.6176289538208	43.0715246466971	88.7878077581898	19.138866730489	90.7204057534101
TCGA-49-6767	0.174444437653152	0.0598433034673741	38.0851086670829	6.54720035658472	0.0153950913317619	41.3251549726236	23.3230988925367	10.5921801173137	93.2523073661408	216.338367189169	33.8168121282395	0.715120899315787	304.91813260543	107.234555399068	17.0339147446328	0.0793703453404085	162.48503974317	17.2216002863872	141.731010620466	6.24491065536955	915.19624139372	214.0757715213	193.796394841604	24.2215417823698	24.7134933818342	25.4120683560239	86.5453687516322	107.375676488475	0.538465395469785	11.1298453857731	0.986342339757374	2.16357056521198	3.93367525907854	189.584781429178	3.15041889732457	0.0550974105828439	48.1992753894986	0.362252436619083	36.6850575046422	1.36935092636963	27.2735300510199	86.3444428179789	15.79981674577	103.966608654931	30.427153253621	99.7484464938356	110.050014199857	19.5188639090906	257.115592756227
TCGA-44-A47G	0.045902075022343	0.0198939812193762	18.3436947963397	4.24395567714998	0.0109790899738752	22.3438961296933	6.07603556172864	3.30712662697009	37.8368792267735	65.4183206063916	21.0691473472048	0.498819858765521	98.1947725875607	66.8766950298975	6.07705859423255	0.031202259553992	79.5778322221696	12.4098752936197	88.4063321732832	5.62230192955863	72.0776648144251	86.3151703242865	56.4835329246617	18.0312525582445	2.73566179472289	20.2665326360788	18.8181194082171	35.3845807124708	0.190735185869504	3.66321327269989	0.769613169624698	0.833642613440664	2.92736122942544	73.5956562576193	2.35964223917084	0.0768017085700398	21.3092057131103	0.137120976075611	18.1005184415685	1.77196925085671	8.03140690586344	27.6845377960022	7.03326316983029	112.303133241721	18.3725548894049	39.5255211941919	41.6258093402011	11.4148825628538	51.8489879886226
TCGA-NJ-A4YG	0.079618923623929	0.0327471908555212	28.4728346306283	3.91600764879084	0.0149290547405103	33.2923200650103	7.39320774159503	5.00785902822382	52.5541944713846	78.1687486360416	20.8239572416246	1.38300796026562	150.407212766832	100.026565205992	7.28261584363133	0.0573897019432533	117.26192169266	15.5123649319735	92.3775375867066	10.6856957353982	51.1940101275877	124.063488076713	89.5625882947193	20.7331154281157	7.32118080424689	22.5303265476285	27.4122641633462	23.9501808709073	0.161716934992405	4.02027682515836	0.84000332545585	0.843138493822905	4.09267413961551	76.8185788123783	10.3305921123628	0.0646750190957802	20.1761265363867	0.153671765779391	15.5278693234232	1.99385850712984	11.1043410942478	26.4220736256643	7.61020843586505	107.336259279111	24.1100651272573	39.4967573904874	68.9725153944568	21.9843772696164	46.0244929218833
TCGA-55-8507	0.0595906833549478	0.0157607761320175	14.6148701095818	6.65054802415683	0.00849521674576633	19.8647354060655	4.44983228473836	2.99579298663174	32.5828005034738	47.0628279071219	19.5416344847344	1.58664348395354	247.298835935084	103.912370433587	5.27854385113339	0.0448836876501732	73.1028054788688	14.0898174387091	86.8203808924318	5.96563162401065	100.489612538001	87.2486992341547	25.1820293647413	16.3316871830921	6.30274839253541	22.5611443516453	16.3421496824824	28.9578336606822	0.192020820228035	2.99176819136839	0.882759398230435	2.86409019686636	4.04046349613113	73.1444116887023	3.86579657164167	0.0356503517434632	21.3047677987689	0.0966600096454706	10.0243729568504	1.36382013458169	8.62302787044181	38.4313856314488	6.37834920357643	60.8933923698639	19.8528984473313	45.9362708740508	88.7268168394116	13.8826051802985	54.2795026074375
TCGA-05-4433	0.200052622847581	0.0318217250826192	75.0135740181364	5.11246551298631	0.0166945751455984	35.2989890557409	7.80344274514316	5.99378122599698	39.8662649284834	109.079809283101	25.8921110102599	0.722132560911549	155.004460355353	71.1127108920232	7.97150982062772	0.0788753418491616	111.041970255689	14.9096757475944	91.0303951638832	5.71257113149345	139.462017658969	166.457214912485	39.564512509679	19.4642033491251	5.20843652322309	22.1692699639991	29.9979972926833	54.6052325983569	0.321530889365328	6.96545646195864	0.997226834461105	0.311411547351437	4.96483271196572	92.6930594237827	9.1578534573692	0.100281565624935	20.5775412224564	0.358446324583526	14.3961764842425	2.59503296854886	34.7159225116486	39.2951663461339	6.85154715350571	105.3750379276	24.9266334921729	39.8135894012856	170.083889447968	17.737405560772	128.907604404481
TCGA-55-A4DG	0.251710459417261	0.0617809960689997	63.8277746280326	15.1634709754647	0.0211916723065412	15.5045428336269	6.5406870452115	4.42408876110509	35.9352745029421	83.2610468284609	16.9824005187507	1.66613619593404	121.789883526963	85.5413620233009	2.54648918547808	0.0476793413521278	118.266307790926	12.5794809206288	70.7211931752238	17.3824994761323	196.857857026913	173.033663502634	47.5189809007728	13.8430386091442	12.1345131891076	19.6737818528889	12.0287295359449	51.9761369397902	0.342129820135282	3.3668719719038	0.780833409595685	2.14775774015725	5.36614315774043	238.832313297755	6.0408124940372	0.103699533656239	21.5680303782801	0.097958534469666	18.5683044779031	1.27662139776453	24.2794571951304	66.612335177873	11.1585574148664	79.1281617395313	15.9131889984626	36.4137075485586	74.958873726118	13.1413454501707	59.3459223847838
TCGA-49-4494	0.097528334889482	0.0372049526357295	36.8893412926091	9.87351014406234	0.00821227282210772	26.1541222903428	16.0013564205546	7.55666487753388	75.2945141594535	124.824078361658	23.0755637560066	1.21393492301583	328.936073100726	58.9681793343244	3.4756954258318	0.0563120139132211	124.028171466438	13.033703925655	117.353487519126	13.2906765011977	228.856308277875	103.84356251335	189.455792701156	18.3580951212526	10.8547868946282	22.7334753780855	24.795385353669	47.9338336141145	0.139329301921075	3.7297873287876	0.742438233106755	1.10280297189905	3.50862124192008	118.619218380522	6.80385971223187	0.0732429515948198	30.0949398317282	0.081575409546373	25.6319726334389	1.49383099337327	13.6308726507939	58.8363827649038	20.179884402665	97.4488603320569	18.487100088362	36.5263005934209	126.370289864424	8.29524508556247	124.815520281054
TCGA-NJ-A7XG	0.0896176185499314	0.0400552228901554	79.3877429453282	7.35546475918099	0.0152268294759874	27.0456860268817	18.2971970008506	6.31790357463945	64.9897040466056	118.732299461739	32.8607061935417	1.76713990353251	368.530644136238	173.90909124723	4.1024365368672	0.0937551348703954	163.781761324112	20.0128089965154	112.051731883544	15.0756568278986	91.1719749385785	112.126087264588	152.142567518749	29.695523401837	9.90098524046309	24.3118160732006	20.3378315995624	26.8789692437113	0.119199013042242	2.2073766888668	1.0272164148738	0.805110419017889	5.10046500708923	131.975039865285	10.3077579331455	0.0874797063274288	21.4932966521998	0.122103138599168	22.57309970719	2.17670313727369	14.5921696021773	39.1871326443287	7.47135548183874	113.279136984878	33.9726450268415	58.9952829642747	102.695176791961	23.6082808473781	69.8297965768681
TCGA-44-6147	0.126640416867564	0.0406353054663222	24.491983547634	6.87860612545552	0.025608636314153	25.6985293738344	1.71469227964189	2.43199236877789	15.4535711264171	54.0048880449734	17.4780789588456	1.24475188390555	72.7145904849618	62.6800927605259	4.44283444477558	0.0404972485468167	59.2543533267506	8.3142800453694	50.0788709103424	5.86288827028959	65.4618389838305	115.499379456318	25.6172735363751	14.9733772089168	7.9309252527605	17.2746747209097	9.87272867880282	47.5460557905352	0.246472663990935	4.4190963825275	0.74488527051519	2.09156591195109	3.39700266549441	320.014227831336	3.57752349799958	0.0743661047156277	20.5282132323282	0.123392887738848	14.2549568003423	0.54868198616081	17.2674895174773	51.5890778319284	13.9905066682606	63.6624448335248	11.4099754173368	72.5410006328695	40.0770496032425	14.415016826463	41.1393334945294
TCGA-49-AARO	0.0625687525107761	0.044371887874908	22.5422663516417	8.21077728071873	0.0191728142798646	31.2550110285969	5.35701501500073	4.60622278168836	56.386329993792	84.6835184246707	20.877219477986	0.879139804984691	182.915495255896	95.0464836351311	6.27994851680976	0.0327404688988883	58.5648893908914	15.7824763543856	104.745704877942	9.22433430105894	118.199497740845	94.7700249406323	70.5328346231963	17.335763047427	7.95596355352347	22.1846480408681	31.8174038419027	34.9616955071023	0.249063407181559	4.67015560907564	0.790878500183353	1.42011360332043	3.8317253508273	111.835131498955	1.39321991238037	0.146429581723222	42.1957001844922	0.205822749710036	21.0790814632146	2.16435340498223	7.6193129756342	44.9867218706385	7.65501761233726	98.9228568879584	21.1237790507313	44.7108439035906	74.6089859447616	15.0932700991191	88.021150454653
TCGA-44-6774	0.13051367493042	0.0240222602997005	23.3433017105437	8.11583260333153	0.0120574832553547	38.0209493804836	5.27466440586235	4.14873242570129	35.4090507610935	59.1403688092415	22.0823416268149	1.47890018411501	153.253210946592	48.5299764322556	14.6080203358474	0.0149488498826476	50.9708702017707	7.29212962896675	77.4828229734165	10.0331132677867	46.3354490423809	112.876062050815	23.6707983223214	15.5476807276186	7.0204602443089	18.1140950811384	19.620714436596	40.851646614443	0.167743876799457	3.834773074218	0.742238068387812	2.77147765820515	3.06316654420545	268.806540169071	1.61326420026944	0.0782448000348225	37.2047041608251	0.133451053172941	18.230235796067	0.794528911295227	15.8135964965385	78.6614031366108	4.82422836330284	98.2897461491823	14.4046019042092	66.7172053085277	91.7927633700819	23.1974022280724	84.7928127241754
TCGA-49-AAR4	0.0368144189789339	0.0376838630897136	15.0929890373721	5.68621235620436	0.0147901196306858	25.6898970124134	4.64754495188505	3.56193047472888	45.1059835045992	78.3509255641784	21.660032983597	0.831547855140405	212.064004563564	91.3766904112819	3.89069250500659	0.0310331303832422	77.5025869420266	15.7839735663066	97.080965377155	10.1502260848408	134.07304666235	94.4939189225204	85.4002420550169	17.9650464550677	4.98357088157506	22.8579389562666	29.204248677794	39.3815690280434	0.248620158006444	5.50921992443758	0.837325815716807	1.40375895747826	3.38494907638671	161.018203491622	1.99310435998643	0.125674729421815	34.2700193843878	0.131480699617107	21.9313591312508	1.99311182202177	4.7215659387874	41.9206176214494	11.4824109280828	98.4903373456089	24.0730743456858	38.706841374956	56.5939233888868	13.3502123844836	63.1412071233628
TCGA-91-6848	0.0228872054315738	0.00140365464860971	2.62133653441232	0.379570595259623	0.00177297172410755	24.4449865557807	2.76111184005342	1.80158331263946	8.35448995686917	19.4241197874672	12.4615433738911	0.120032893438152	80.0946603933531	44.1538604931803	11.1051084050653	0.00537159484744414	13.3520416542087	6.36110193271138	112.110936557623	0.663187856381753	23.7544821694189	43.5254450708023	6.27268556040116	14.4407914211188	0.21658916875197	13.2628746905561	10.6436472903687	11.3231693331658	0.0568985023954727	2.18363494926427	0.592079797114685	0.660728468382645	0.998116240302876	27.7165155637354	0.427241297095772	0.00581404062161867	10.6896562271363	0.0313951689249661	3.63675798320359	0.196832730199998	3.5208875743092	17.5012014229123	2.23936049002933	26.8647436080861	3.87556790475879	66.6751225879326	35.2524155820796	14.3612917949589	31.4842280191049
TCGA-50-8460	0.0548677967603113	0.0493332176431415	26.9714406980715	6.17560679667458	0.0159713301710642	36.1748586205406	9.59687734800696	5.76358187994556	49.4977839796446	81.9996118907876	22.1969262139789	1.31853167083306	171.479311504592	87.2525443108438	7.18935430859217	0.0640280456922803	94.9006145747359	13.2116801281011	86.7946420647584	13.1495128794282	50.8362830612879	95.8620641045525	98.2313068156902	20.5992983486878	5.7346008986382	21.4953785624183	17.8469399251013	33.833666554645	0.142649858950377	3.68865596572519	0.754584817441059	1.26101712779548	3.89458781362722	135.672926595874	5.26333833790693	0.176434115485143	27.0497505811627	0.120652318517475	17.6546666705146	2.0258601581244	8.20067528805793	35.262648181448	10.3268527338561	103.547709411966	25.2640496896166	40.0546649595207	70.5846117757554	16.2095844049507	55.1162794991399
TCGA-44-2668	0.0317611141820021	0.00993574548680312	6.16552118018189	2.04804558137926	0.00601328461510659	24.7812272664323	5.80441565856085	3.94025578383016	29.8152485624106	46.0564824709936	23.7936207821668	0.463830158971547	90.4025123353008	60.7656312839571	5.91936714802365	0.0142750391677367	53.5233830189839	9.95572160374116	87.2986366989999	3.02477449200778	57.9835885347412	82.2470906506124	29.7557822269529	16.5884908067179	2.1607714898091	18.8035567715393	33.3482675929944	29.1171008561786	0.246796103144079	4.28352909562646	0.834333481709054	0.53442653860948	2.25478901353913	48.4864560282163	0.328502835626818	0.0231446002358977	17.7783728406013	0.129510676257187	19.0524073670029	0.924418890129641	6.50423177407219	27.1940619273816	7.14961684531257	104.02883751643	18.414502326765	77.984602619319	48.3525224329918	13.2267198259111	39.6694788596281
TCGA-55-8091	0.0493589913304772	0.04163519576348	29.2167576598361	7.44093840697277	0.0125954293989532	41.6318526289092	9.12071091312676	7.06220289539629	52.9586723175846	68.8919829936268	18.9729779039803	1.38399207057901	116.288952374852	63.4160453557799	6.71796452965947	0.0367120119193216	63.4155235879646	11.0736266732037	80.4320894150345	9.87245330463427	91.2566795785082	132.90559025305	71.1216625473012	17.7551073709733	5.40773603451235	18.6694668209704	22.0732322098953	47.6964248081687	0.165869127605207	4.26903247665788	0.715392498991298	1.68944584986263	3.88750605247078	129.566441378175	4.12553044476658	0.120813654497713	23.7482672367308	0.139827552210323	18.3079838950863	1.54059996820706	8.77075252941427	38.4296123738381	8.83799673803897	89.2211453908699	16.3991753632622	45.5829075060389	104.022964696369	21.9179783632708	80.1125038869854
TCGA-50-6673	0.306751601654552	0.0491744649416863	111.75662887967	8.92961908971853	0.0261046873431604	18.2733467819194	5.16399240887557	4.42905101138521	49.8749656825409	109.311862514239	18.3918579809361	1.61350787998703	116.602404344633	57.5463232502061	3.92302499255455	0.0516545405424257	75.0453498421748	9.93791066756673	86.1486327424679	9.38443938731476	102.815365522705	107.610371941381	91.4740986573688	17.6042416926425	8.66713185144599	19.7598113198439	15.2556931511079	55.3042159084454	0.263129711278187	3.72001618318148	0.864474515853538	1.01548926204993	3.2756223440267	360.96791816261	2.4700492230475	0.243079807785092	22.8596252660189	0.220082489701588	16.8977232034193	1.21645438679299	50.2370257725045	52.1297081214618	8.64734753923671	90.2522771044893	14.1062914643586	43.4549505635759	138.910738515308	9.29625000719767	106.856671858153
TCGA-49-AARE	0.0561173382342363	0.0251556161529663	18.3185729831697	4.95657833279156	0.00762631334349419	21.1869646888919	6.78382224041067	3.87109876823131	29.3831770202947	63.8497628665969	33.9256191469275	0.708523725888597	295.986579832418	131.21652667429	3.30529372927641	0.0591222143166161	97.4698908662047	21.5485438052625	106.26792506463	7.78069939869102	105.373807912988	162.285002756247	93.1354138207257	24.9164575385695	10.930950440934	26.7747933394822	16.0075307985311	49.1367996826357	0.144824166837692	2.50481945787392	0.908300993484706	2.50482033786534	6.62598667910956	118.006574803766	7.76958338626004	0.0400062531380783	43.6270943429929	0.0991746591166269	15.9128396555838	1.84236980259118	6.95956668275521	36.6528580144254	11.0289461264722	64.1000109760571	31.7939899023647	51.8387209730005	97.6979601205257	12.028547591935	77.5627453860239
TCGA-55-6985	0.0674427149099229	0.0519435375044749	21.9403702334042	9.80591430330739	0.0139428606921261	30.0891556162799	4.99054509589198	4.22765523599564	48.5485058031339	76.5402880640998	24.1396550538657	1.0790926213009	167.172388287072	67.8490363225879	4.9557367440773	0.0356800714935482	55.2544350089265	12.4894277565775	81.6457150235343	7.74494548236171	105.325979038561	88.4449691129341	46.0243487816464	15.611156098532	4.48583027766463	20.9941382150379	18.0415124377344	52.1105473713411	0.211107145370659	4.15254894842067	0.82900071910648	1.78691468914836	3.57360566684078	238.651018214311	2.75341288420422	0.0887981761439075	22.7967712312832	0.163140089547155	18.3473053569091	1.75958493311725	9.07741361184397	50.7873001446037	9.15143437123685	85.5837425237508	17.7024823144292	51.777529229326	73.3435115196351	14.9686361092645	79.3103288998537
TCGA-55-6642	0.0845378162718889	0.0407241807988056	19.503190038494	8.29076690388921	0.0133481244400221	26.1572329677161	7.04885314356717	3.59865845281424	50.3689490432875	50.7580391690561	27.2124530089867	1.38789076569431	135.609118965106	53.8866495054061	8.72781645437016	0.0250547702456163	75.2570717470803	8.24273052945176	62.3464861087899	8.96347112430085	28.8515420514986	126.137939793601	52.5354015905869	17.6253833868618	7.97779672305475	17.5079622418153	19.1557547501719	58.7240535604554	0.227049894017298	5.0470067987429	0.863942867586748	2.76631230410879	2.88698814179618	233.454242903523	3.91046294349048	0.146392117863658	32.5202039370954	0.237248313507942	16.7662615842294	0.585577887093308	10.9657258372957	37.9702945290684	5.22497236438862	122.52078692386	21.6763240082157	72.6789482902292	77.5373925717761	13.6630879321426	76.2841223529992
TCGA-50-6591	0.0360391778370081	0.00845496415481741	7.83733667439645	1.44853197613694	0.00626873675706261	34.017021245384	1.57432151162076	4.56892002873431	35.9388147073196	16.2915098652386	16.3069382238203	0.66284360469098	626.888332961002	141.202452666513	6.96774066297315	0.0240373184986775	62.9991357597044	11.7417973508786	136.582515069176	3.21757741348521	98.0119278420907	84.1027506651786	17.6230866498399	16.6216808266779	1.24233346113606	17.3169111321437	18.5757913974214	83.5623181483169	0.254860430469078	3.41932139106304	0.952816321884765	4.93326142832732	2.28744995628863	111.862310991716	4.26127314483165	0.0191896614635962	16.1465463830873	0.0975161192203978	10.3592721608937	0.0619584954667274	3.31485865404771	28.6875699224206	9.47520166745003	34.0764628401229	3.04535927622934	104.311436074986	44.5307185255758	22.0894537311441	24.2922927243608
TCGA-78-7166	0.0887282302862395	0.0397606143238785	30.2487509018974	5.26346821210466	0.00813617687558012	22.3096636473923	16.9000679327929	6.21407581339503	65.4759846620985	89.3037299363318	39.7067708782188	1.06102515334421	376.879562309171	101.844643269415	6.13603062064917	0.0381954034698654	107.903126255051	16.9983904533008	114.545411290425	13.2565886481664	97.0250389051496	143.189221996068	159.305863800979	29.8786777411202	6.09330676156446	23.3673595589502	25.820585000961	36.4454975682697	0.188475653828845	3.49964378196094	1.02097184587643	1.38138780359739	3.12872483031873	121.201894296973	10.6912304757874	0.104592671308461	36.1817643188684	0.208698130576781	19.884642342481	1.05481201661968	9.64705569732814	33.1765195181191	6.01561928154396	86.2119720369756	39.4148866677437	65.7648967970693	158.22258128993	8.72812171845172	82.9393472071806
TCGA-05-4427	0.0801597060452224	0.00808578426360923	19.5405117611194	3.18665210271102	0.00750756567254254	28.3571068388993	8.71967120871702	3.32058094731959	32.5365376893693	72.7560509174455	29.5992790880055	0.54989207261642	145.841952906605	103.61919262314	6.01502996256369	0.0574327677402198	126.409216688361	15.2841953885312	87.2821681157689	2.03874005799263	192.151964504075	94.5600955742639	46.2972156776767	18.6120258650306	4.40388650092486	22.6077668432941	37.5586360361822	64.1135618321318	0.416746332655457	6.67928730901471	0.855063292636524	1.84679072299861	3.4521414987387	102.035644165859	4.70105187945746	0.0207876733234379	12.6166053045043	0.22189297107274	15.9163697985442	0.984008110636503	15.424353156344	46.6519335872868	8.6136356009486	91.3248771327391	18.69216461022	70.8123275706199	41.643871294641	15.9928094489206	66.2383218628414
TCGA-49-4487	0.0585944344195073	0.0191260428683116	9.12441662100236	7.72023187462284	0.00742031783398473	23.9253891709567	4.38025717722963	2.87039199240812	34.2927640969961	43.0888638475347	22.1407169271383	0.556332080523417	135.392881096375	75.4444569191212	6.15241800274423	0.0292498905711202	83.4387192148549	12.8680045902895	82.9826268101437	3.77889349514893	66.6224661951938	74.6294142190555	44.1797102393727	15.8490431008266	5.05846419622029	21.8471745110337	8.72885824586185	83.2681886800697	0.252556022483912	2.8106045431376	0.71319325841053	3.06599808401417	2.31668081831971	79.3253871712525	3.36955539932202	0.0438706273297677	23.1686524917079	0.101092737535068	13.8235732622617	1.42329099783199	7.5304761517467	26.0347131222906	9.2013590938276	70.2106347344618	16.1749234918039	42.8490961306711	50.2619190211439	11.1601534694468	55.7110937556297
TCGA-73-4676	0.333266405728347	0.0381798758618312	43.4969023563682	23.3850764421172	0.0123865652510505	18.6610903732998	27.0014996757839	5.40270040677836	69.3121567587529	212.628238360116	25.5713854241208	2.48319509706497	191.092693314135	76.328803725412	5.71747081856231	0.122335074556944	205.543379631406	15.6586549878148	128.610644312875	18.7530051551381	432.892957633581	266.03278234182	175.479499384329	21.5608993088924	20.1607414311289	19.8697989653319	37.7916676900223	89.1073496489264	0.242940496426325	5.02094912748904	0.772100032862232	4.70168039797078	6.40565116081295	407.508103920618	9.58228195495123	0.0910354381607971	50.573632508812	0.141873284378753	28.8421481548896	0.87323620714354	54.0377106058288	275.16882355889	11.562948059385	166.467883971296	22.8452634207193	69.6223007949514	247.301467049172	9.39330999803751	224.051823011818
TCGA-49-4507	0.0725233586130003	0.0123863128604576	16.8704734332159	2.51904713384562	0.00350946536091429	22.598989053747	41.7865513176786	5.18612339111515	44.9206848986061	92.056915061812	38.3480948673991	0.412352323942809	269.432571018609	73.7604559771518	7.05764799596072	0.029402557072633	97.8636400503418	16.3230571447172	142.145893007805	8.08587780350456	127.49508886026	71.002445753689	153.328202306968	31.6889441192376	2.9943030523706	25.1978631673232	16.9469051745277	21.6743098079108	0.115925967547737	2.27203391714716	0.782502897716397	1.08499629850144	2.37494687209326	24.0020161016049	1.48823776965192	0.0288366964425537	31.5515402387537	0.0833689874623738	20.0500725573284	1.89662562179349	9.20676972154732	41.0769939948581	6.28353081831329	70.2430584454736	32.0800068534283	57.9913399481354	146.839173424368	8.97637343083415	79.7684010793609
TCGA-78-7148	0.210360279618418	0.0332083820694032	93.8074007226767	6.91170531977499	0.0129606160623582	24.2673060519851	10.3077286384428	7.05640529281605	66.8347049894299	111.520034699048	30.110906400842	2.06425561089459	227.498121400013	76.6773260011643	4.84200841708933	0.0870708202688636	123.791727516535	13.7113020678887	90.345732012439	12.4859610710189	112.818492592493	158.179619818498	86.1550753671645	25.3698571419761	8.22658813413362	21.1538803758304	23.8467371085255	36.7544684446397	0.191115304855307	4.40392260866616	0.904104378452842	1.55925957269255	5.8547241072367	223.854490174029	12.3906396117021	0.165562710848642	30.7418033569374	0.192977577067934	17.7310438429118	1.81162305059438	29.8551027051738	67.9300144950929	5.3658951965681	82.0769103469564	27.9859534087292	54.9804330327292	259.016817720975	11.2840277483668	109.043539348707
TCGA-55-8514	0.112875086730605	0.0457098718794039	29.4589979253137	20.8936960941996	0.0170030746619431	20.6940364854822	6.62219197908862	3.74093036146873	55.1296357199789	93.5215584315904	16.4384636297083	2.63357592933738	237.55183922458	83.2864664062492	3.43538992999389	0.087885527634206	91.3031335416539	14.69029119418	85.4656001026336	30.1264941602893	256.005218388893	213.744168682513	91.0414466228507	17.1139469684474	22.6813270265741	23.2869514783236	22.9355294702263	67.1725827117596	0.316422296860066	5.96580309945197	0.814341211271267	1.90066027508104	6.44552695330215	253.395554405163	13.8115043484589	0.079462814329895	33.3790953719544	0.116166356972454	18.2156830682747	2.48684091845079	14.6840159549437	69.4526783827629	14.5901264415021	85.6024228953715	27.1595230878592	28.7885000579465	104.652401802569	14.0551922245307	87.7378860848364
TCGA-93-A4JQ	0.0448875873989406	0.0140534121430321	16.8431427476481	3.0587049093548	0.0079042198310093	19.7676912044805	2.84068513973034	2.8407826119227	27.270829761774	51.1861286634392	15.4359714816937	0.58034076694471	90.3521914687377	64.7894005083283	3.84927678005893	0.0181376078721989	48.081880199368	10.2974446093112	77.8616936585329	4.9590537370541	39.7388607599738	63.1448598336299	26.2514195149852	13.1964656292767	2.0973454421307	18.7947609817359	14.4270031762297	22.4002947523119	0.161826899917762	2.55569951621625	0.736881650961211	1.5153690601758	2.50403800258388	57.2217889981091	0.524673947366422	0.0361406622925906	14.6266138122018	0.0633670394646208	11.2237521982545	1.54819552125641	7.68214797460455	24.2027230259615	7.66534967129131	56.6155708662217	12.6404873246802	36.7629925086381	52.4254244696287	13.868716843031	45.5806540358966
TCGA-55-7576	0.155497568342477	0.0422089463109685	68.5271108264536	14.0649704165435	0.0163250917186463	24.8273367436705	11.5789906547441	4.7932679451495	80.5893858967493	154.47869388944	29.8571350535537	1.80183948313787	185.594348231681	105.080248468166	3.59850894460911	0.0615853301423116	222.32850424971	16.2457573557987	101.190154436702	12.2447598632609	396.002350098615	221.900482028148	100.582372971135	19.352909770735	10.0299697713977	21.6509588893978	45.2377728459082	86.9522143108975	0.579947366429497	6.71857221131295	0.867579025874256	2.08648451379716	6.20544723035793	263.510365889632	5.81960537224909	0.112141465056575	32.4589527885374	0.195371217099237	27.8789082701352	1.39603023623064	31.1280971557871	141.628112947184	10.585273359483	152.721675101144	22.6710036812155	51.8300295366551	217.239101646439	14.7871840023155	174.872910416539
TCGA-55-6969	0.0505849415621507	0.0296534764739937	7.8316162236863	3.61842293962549	0.00735895387542373	40.0338640392973	1.440698655023	2.36553527647397	18.7418880751153	33.3800058412639	20.5940709128221	0.518815773897156	170.208733141723	48.7794989251617	16.4206011655411	0.0175891210384182	64.8630529668337	8.35190362288216	64.3005934880136	3.10217345486157	71.0060664739752	81.112930793325	25.8066340549999	16.7496782578546	3.49156445643091	18.0201298999763	16.1816495817349	39.0733967501461	0.198009000933865	6.67633195074036	0.755119873358929	2.68828483752527	2.22392051395087	106.027315298649	3.78769564220489	0.0338834510871413	24.533081896145	0.0815658970249639	10.3277070408957	0.655982257728763	6.47200616367446	25.228169883932	8.16581167070353	63.7402187379547	14.5584006677319	60.4028185512634	52.0467355688355	18.805949161079	52.6935300674934
TCGA-93-7347	0.078522264098876	0.0370576381683923	28.6263202198815	3.29759122171776	0.0175960841942535	35.2095733077388	3.28228345430771	4.13106320344606	36.1208410381228	67.9573000631413	20.2814226982685	1.11129368625006	98.959961509493	69.5331919148687	6.52540785730145	0.0512474917013319	66.6994818020818	12.6517115830013	84.7698120151901	8.51673498604297	66.9206665033747	110.815971736979	64.8736011221464	19.3925601048944	4.92178816309916	20.6955538422396	13.2207899188101	28.0179445551243	0.153409073620364	3.29061246452675	0.709416871128685	1.13236339257083	4.06084135437682	146.261498597922	6.24049854721094	0.13001622886769	21.9547485696751	0.138154570163076	14.0052135817362	2.70051261920136	14.2651261438203	28.5999187809119	6.36456311234705	97.2160929099251	20.1618845473732	32.8640954813877	72.7890226476783	15.3306293632463	72.2746634668126
TCGA-69-7978	0.0574104602544624	0.0239217396261807	21.126563492098	6.89352328650137	0.0112031387413521	25.2425852765665	3.78812466863914	4.42941314106374	51.1030257503169	99.8811020789976	20.05867072531	0.730369873434564	95.7172110644597	61.4024780244984	7.27734210067025	0.0377037813120261	78.0602586736566	10.3912034454271	85.0099973508159	6.05798001127064	179.677350455684	115.306112413721	69.6916819016372	14.3043972598834	4.82413149002356	19.238393480962	22.0754787344287	60.2525178040844	0.236262989829332	4.45844822243851	0.725968454609329	0.989090202475105	3.06579373053632	107.017238968774	1.45228894302523	0.0691325362925147	20.3997433355929	0.145628604323934	18.5708681528811	1.86287328092324	12.4609215837416	56.2799331091721	6.04692593467189	112.173002323068	15.3876171914898	46.7333351481437	60.6862397030185	13.7571739338416	94.8091485059349
TCGA-NJ-A4YF	0.157294923722155	0.0396329807447447	35.5210473010618	14.0811455349426	0.0166190103082781	56.8987108062929	13.4311881846431	5.1476056670884	46.0417726775087	162.619225696779	42.8913967850109	2.18199512980622	533.395585837999	137.906486807353	17.0765879804298	0.273150282608442	221.753592017473	22.1753126828864	86.0483089801096	14.3143264362358	220.199607789519	209.412952967414	153.006149983525	38.4221995544437	45.5232941271098	26.3373321680013	55.5048621686038	90.2319056449744	0.690623995637859	14.8225418130587	0.987922832687812	5.09616029884952	4.66848952499424	220.544244502196	38.7237051726191	0.0889825384350861	59.1642141467851	0.287119848152714	17.9977578390541	1.32467829980487	20.0552137066693	51.4988531492285	17.1039850061266	84.9430436191772	57.5374735008017	83.9884271132815	131.656544446628	29.2688816748052	176.277828023416
TCGA-91-6830	0.215078582307265	0.044114112119471	71.7569997666893	16.3141023388321	0.0202204602076384	30.6607198510133	6.80963160912669	5.76093082775228	45.5165505572727	94.2614879398659	21.1084397700517	2.518730575525	93.9861211327367	72.8230403464559	9.45214710113499	0.0671191578171395	80.4832718858835	10.4561121118157	89.8630054691972	11.5597913069454	95.9031920665965	129.632710557847	71.0563192253642	17.8066305138912	8.27042026541084	19.540921281133	21.6039011635243	64.5851511487386	0.266473185163239	4.38285517193742	0.814751555130193	2.53879503221437	4.35763542685387	183.894090116804	2.57195166602692	0.127744918978852	38.4436069603306	0.140416985720749	18.2628352266578	1.5747730935843	34.2242076611149	86.1619579137847	8.46040940014611	79.9614330489305	19.8016216335489	59.3778573937607	148.075705444891	13.2742317197996	112.076683115525
TCGA-44-7672	0.0811457671110981	0.0737010105251366	26.9215139815501	7.62971032186584	0.01918059259047	41.6617894531211	6.32085228574129	5.85494142293054	64.0607884409905	74.3757746531202	27.2311814510256	1.04253963587908	168.721467411669	64.3061138709292	11.4053855778038	0.0420052170405245	90.0997150019071	12.7077489548081	88.7195521794707	11.423369131637	64.4831556614391	127.908291377213	90.8973379001049	23.0388801230435	7.87506392525534	21.8347784457476	33.7426649575099	52.4172688666807	0.242031337674384	6.65866003516891	0.787685706246101	1.4310394955619	2.79607461036951	215.933504138422	3.17409827176719	0.250201273501068	38.5165582863672	0.292839737725499	24.6875459260231	2.10007623319153	12.4314483019542	35.4942327685692	11.136019128644	141.979588941263	27.7436413610312	45.2901161164594	81.547826763661	18.327718890416	88.6151595091139
TCGA-78-7540	0.290050570937841	0.122990753671347	127.437201573706	15.6712123223531	0.0251196295731765	38.3671177560064	8.89790138674771	8.9954546171431	98.9077968251707	167.269267386905	24.8139227835849	2.05928028606604	252.483005542979	63.547074372788	8.94583772664011	0.097613348003737	117.57870282319	14.1404665080834	95.6226747901331	17.263970396512	228.274839031644	198.683351522102	85.1638075912748	19.7889672009041	15.7480765097179	22.610647454321	53.3749088604193	76.2877527262399	0.740491444343348	11.670972973067	1.08337569246746	0.332181572217646	6.30410170644375	235.049669378175	15.4881817743493	0.302049173414725	35.1811962213008	0.738472005849431	35.3479375618681	2.05850552687455	37.3584924547674	78.8048080972579	10.9032910038361	140.713158751187	21.4645857713951	38.6993004165914	328.72635419121	15.5081614965846	153.393204439904
TCGA-55-7227	0.0605623783266421	0.0210205264145371	32.2154370060255	5.01229215911008	0.0111192544223389	32.7576063972245	7.10796345729216	4.22338065944146	43.722315626214	70.0475793559119	19.2450384630513	0.819496645662427	112.583084589327	65.5592689442331	5.65101900095994	0.0273886397808483	83.9199795310702	10.8371992833927	85.9612302716383	8.46730771390476	79.3151664883345	100.232879308845	66.74553931958	17.4483273757101	4.32719076120984	19.9480079574177	22.4634570122026	26.8540279603964	0.141170377875703	3.51509580965947	0.756675588081004	1.08945179706268	4.1180619639887	93.8512261248437	2.79264068107086	0.0771435981307749	19.1607750252719	0.125778435275382	16.9767937250567	1.36192787202112	11.5064397150833	35.850211463435	5.30984648016422	109.848894282972	16.8138469103316	43.3856093533739	56.2342089613147	17.1578533385858	73.8064592256355
TCGA-MP-A4T6	0.0554701854076681	0.037789267958623	25.0145437582241	4.53748539262411	0.0246823053453468	35.4904918596813	8.11921676861927	4.98890121953609	52.7606060448118	93.8676135684275	16.5722906176333	2.76178916772013	308.566718497824	172.894086350464	6.28032946490625	0.218771545472314	86.091481315893	24.5362080618104	85.4887937347849	14.7852150438911	152.036789696744	158.203012231891	63.5345613759393	17.731736743157	17.3536875242885	25.7542731064179	21.4545206774685	39.5730722230648	0.312090270120211	7.01275780371938	0.974726857613778	1.22276805455393	8.44679191286372	159.439712497446	17.9143817181648	0.108229095586486	26.7283899791335	0.104854281830495	14.1871033684049	4.55052173763375	8.23905810470626	39.753796818895	22.0980757953159	59.3704093470934	20.5624088784287	30.9624195610423	71.3728132258907	24.8405372438345	66.4852274750073
TCGA-99-8028	0.0323783893963591	0.0222139336884134	7.17063391645948	3.70116946854765	0.00820008975208918	31.1150693980816	5.24021886699576	3.27537772135442	29.8342069874229	45.3854690692509	20.6687682580846	0.427450534462773	99.8956256152232	58.6534752723301	10.2071337268097	0.0200700421530388	57.5762068896848	11.1423303090147	82.5243977523003	5.75625161576213	50.3422799109221	81.0773740831684	66.7120790289426	20.4659120870613	4.13053638742086	20.8833710759547	18.9156545923743	26.3474973384719	0.141710531224049	4.13114064547753	0.664029301202929	0.883246412192719	1.93947579778354	61.9937217611728	1.82686682156574	0.0637300809311264	26.724220658104	0.12086710448047	15.5656361419697	1.92696119044898	4.44906447327922	17.3739055253035	7.22145315889895	111.694078912246	22.6161981281388	40.2006439307926	41.0678253137434	14.5731198277308	52.2569867919885
TCGA-64-1677	0.0481972321473775	0.0180138635215356	10.4001637655648	3.56128074289608	0.0063011520994536	22.2427567238298	4.2779075708581	3.71460768298607	19.1364096114759	67.0419687383253	28.4454448478887	0.777529875055944	226.535837921443	95.4430978958813	4.79493793891902	0.0423140894000576	145.141821274861	14.7088583940676	103.705640165686	5.46061033910471	157.468641534007	107.679924389066	89.7901556645202	26.2458114093983	10.0418907472816	22.6381655607846	25.833367526614	33.0254400999281	0.136477742570724	3.75502322135856	0.755019821401281	1.7732003482067	2.4727317020656	113.248131921245	4.25067273282827	0.0293858755816102	23.4867419473735	0.0874355772618134	12.3675287723175	0.610854157297437	6.3574418777162	29.3772052926501	20.5521605982522	70.0974252992136	20.0397260872552	64.1018815066858	54.9760985162311	9.24673950136919	70.0733956966289
TCGA-05-4403	0.147788337565073	0.0310275764034931	66.18601424372	7.64140276446161	0.00962670092035602	37.7854031247586	14.5834525272876	7.35494368801942	61.1774101213013	98.5645274364297	23.8331120603678	0.997047887099765	174.004469001053	49.1359425004196	8.82910058070658	0.0559757715373742	99.8787512940429	11.0312070900857	96.6034371325562	11.8059504975536	109.051838800736	140.877332446638	85.0507795248966	19.8957227765724	7.61694421127811	21.3920244226791	44.3527282481078	44.7577779908552	0.348479647240175	8.33656266602982	0.900227729442039	0.399776914461534	3.96079279696454	84.1192566245358	6.46474064565098	0.163046030455128	31.4320245196855	0.519539178790011	20.5002709907859	2.05649996872066	22.5960077389225	37.2929786905489	7.72818474104442	128.809959430617	23.4016643892359	33.8460056887985	248.603065835832	12.0004897659996	130.523676899779
TCGA-44-6148	0.0640866061055868	0.0151506447301618	23.6798478098288	4.33563740758918	0.0143542512153177	28.7013931734634	3.60006137914296	2.95857699143363	23.0912678570221	47.1078959081074	15.3390850581372	1.72353123615882	104.800635122829	74.6534577325012	5.62470499631056	0.0387040210469944	39.2634739545886	9.42629657657923	55.3605434638319	6.46426913135298	17.2393467058033	80.5797024418247	21.1581136432096	16.1583938074225	2.94066735671048	18.6597383578274	11.0085664043143	14.1792400864414	0.126636967679384	2.73980639547282	0.748716294685609	1.43692924353552	3.07857953901961	138.951336479178	4.74974218519804	0.075755208127932	19.8312970013567	0.105127032239539	6.58332726190294	1.05943531270635	6.85286322726093	23.9941700360118	5.98556632711834	58.0554113398002	13.2401362142069	55.3217489294662	73.3149017464692	16.8955624082711	50.6365856782393
TCGA-55-6980	0.163865599951565	0.096455395787238	62.6069022940306	18.1667518213466	0.0209971166170868	39.7044646107336	10.2101643291092	6.60266040663991	65.7288550783594	98.2148307506468	19.6193830218471	2.02307240833611	127.846217522106	64.3585323293428	11.7568850235483	0.0574427670219081	88.0479324915724	10.5050276518561	89.0205804559363	20.399192904118	217.536039878281	150.716023578328	79.1503537556563	16.9853826569356	10.8351329526044	19.5448033485593	37.6745940463488	86.7055936313695	0.483629474475506	8.78272790440473	0.750008431137149	1.73791494600421	4.62688162332653	306.682779542553	3.46046289223955	0.22899401331306	40.6908499434341	0.302369705780321	24.1153171983817	2.7138381402934	29.6313190167955	88.3336564714087	9.56801609929475	108.738557562769	24.0960288349572	34.5335752676589	100.401952577314	20.2234454958539	123.672415805005
TCGA-55-8511	0.133460433649872	0.0131697693258562	16.2877087846163	5.17789724796743	0.00528477748439157	12.950490491909	14.4072596011626	3.44147655813813	33.5547077935809	66.5767504276772	17.5164501780643	0.494590120508796	161.429842916353	68.0785948899954	2.87304000983238	0.0254138060842657	66.1087814301182	14.3380901886533	101.549401620361	5.60418859070128	77.2323970676632	108.199695772463	40.0165278258562	15.6478870471951	7.97496092609954	21.32347914468	16.1339319759607	32.913026378159	0.163226190132392	2.80348518654657	0.780056070877202	2.04447082298831	4.77777876155886	55.2590247244137	2.77230708721601	0.0250055169626238	18.8599899792207	0.0725970974791829	13.3526814292848	2.23998257219522	18.3632290616517	46.2345139045422	5.35808001040769	79.2346384064399	17.9661045930994	36.0020574913626	85.4133863519165	9.63441650857138	80.9875268524091
TCGA-86-8278	0.0406398852433198	0.0126376353177365	30.0570272163197	4.91773722226936	0.0077553603553066	24.8900376440989	15.2326544901167	5.57517113526133	52.8629204531005	54.906229374154	21.0044731932876	1.46070772962309	136.465333688222	67.3726594926022	3.23592608738323	0.0388886589690165	56.1094066164121	12.6287430777235	91.088005886219	11.479254388304	67.5125026889782	73.8412934262047	45.3094049914892	16.8375265023145	3.50046835123094	21.7782315360636	12.1592614986188	26.9840782507161	0.143764412568496	2.18530594387752	0.791720429197547	1.45663682848524	4.52996953205899	48.6889724548038	3.62319876111155	0.0440478265912632	17.0710783695377	0.109045396613109	17.0617950664271	2.16403788715894	6.40005982675795	21.3115259482702	5.46613958470265	69.6563505246028	15.6813027220674	33.8067156427319	63.3854267860932	23.2742141595747	58.6174861700188
TCGA-78-7167	0.28551613923055	0.0159941750864027	117.351275042408	6.51091366657634	0.0104776736634942	20.2567037184735	16.0492663015381	4.02667399289204	40.7965709058603	91.2941143965739	27.5959266227553	1.76400163645333	244.05012505512	139.22328975711	3.8368288343798	0.0349245460664435	153.655432156114	14.59781677338	80.4615403627944	8.59828082418517	110.77678998687	152.806900346567	49.7209945490395	22.6196516770399	9.20098185744662	21.2911622408617	15.8814696146638	19.7000710334463	0.124902838742628	2.49506802657005	0.936513786285459	1.18002942422271	6.03761028491882	137.747480946166	13.076029034567	0.0365404975596747	29.0602981653016	0.0974736637437655	13.6115068349269	0.9884273123361	28.3740198244752	80.8505952631469	3.54006472684092	63.9030152881489	27.5260444540321	78.0234938609521	198.798326997524	12.4818464532672	67.8174980822325
TCGA-55-8615	0.0891312870636678	0.0188422241826893	28.4929972963712	2.54728483390377	0.0076393873354763	26.2763153825484	4.70657953324367	3.34848747585102	42.035390312107	52.3917356651488	24.9282257537947	1.89288376928523	421.172788600795	138.774862154971	6.89909839116201	0.0790981687183765	80.5534371450024	16.9141871703834	87.7357422433001	6.61433669590789	43.5845505282821	85.3139823325791	53.6114760668551	28.1582693126186	12.2004887784162	22.5792374637868	23.0002805790903	25.9094781129716	0.127886897503732	3.76474369592722	0.98106264909093	1.7276734754069	4.89813515148308	118.217908655877	10.3456868037994	0.0433101852662779	31.4757308867334	0.130937430353184	9.85550287183834	1.20039243689694	7.41315824464667	23.897156514092	6.27445210131522	74.3254453790773	26.2528211349061	66.5777488373061	110.601838144346	17.3706613897547	64.9909813944058
TCGA-55-A494	0.211257959910043	0.0380831053744425	54.0247825644209	8.48974934747809	0.0262332947772745	40.5271476502017	5.86880409705333	4.18922641851927	72.6330773188859	198.993095407197	27.5804746201448	5.37851311590735	777.159313529472	253.007288229284	10.0044432259707	0.246650631251102	177.702762072408	20.878902760471	109.248097082272	13.5344144569874	103.882585724657	149.464245676374	132.60606755006	24.0256480900436	34.1321645256678	23.3026888409487	80.0717178606917	49.5990420976757	0.355324761912765	9.66416990816439	1.2276567675188	3.21822098944135	8.5081045332279	173.065261863052	30.0372536145486	0.0926965703621841	31.202986374381	0.230787104890182	14.5988744255452	1.0880668632432	27.5469970297623	46.3740603472323	23.5280400756748	119.277675024801	24.211143857547	78.5243969552278	138.776248483456	33.8943812641041	119.471080140972
TCGA-78-7147	0.273896484214932	0.0460036398355227	70.4394447531967	21.5495153248656	0.0143802951676653	37.9505886621023	8.51833182527798	7.52029852178998	52.9787988348563	117.158484525656	19.2817973902729	3.03546845558816	296.834490065603	103.601857688549	6.5284944261948	0.100169028373562	107.291662981571	18.9068454092393	113.050033801877	18.9373256725019	522.322254237764	172.60422984545	81.1414343572855	15.9916314978939	17.4465120216264	21.4805402992857	20.5993932487735	84.7590988290552	0.369793161880736	6.10449254511573	0.832535925972691	4.40121881076233	8.24191864304018	306.771305912803	10.6312615291791	0.0735297684622215	35.073674641447	0.141372337235506	17.05556161753	1.3897120504395	35.2789120472041	112.015834706846	20.5179824754914	62.6386062838342	15.5377830217402	36.3983174792645	189.928638903396	22.7932374176684	138.926799235214
TCGA-97-A4M0	0.0522560408982184	0.0241949623703489	33.2435465888257	3.81165147628795	0.0115507413944192	26.9217570786116	4.78019617897658	2.55546257397091	39.1818043984062	70.8957755839188	18.1166667451455	1.26406502805057	118.425745911823	126.847853632602	5.18271844944032	0.060760764979733	84.1266750001204	18.0285754762312	88.6657964766455	6.93963097668709	105.805994524516	102.95896604082	55.8346392006503	18.2165693748326	3.48299944836374	23.3161292716162	11.9850451833303	23.073975717146	0.169427660819514	2.33063228569652	0.822669827257703	0.847840014375741	5.24038363862176	50.4421462472548	4.88861233216757	0.0372535040583022	11.5988654816254	0.103577669489614	12.4010144403336	3.13037669525468	9.4643655518753	24.9083679529827	6.71594625714721	88.5734103851329	22.6893580627096	32.0542942987283	49.2939391712351	20.6143904265845	35.1758923345381
TCGA-55-7573	0.0643374399809665	0.0114242538025662	26.2870530394486	4.90033856490376	0.00908991024283596	23.3709859247047	4.95648920280441	3.96617825278539	27.3089207623556	52.2595869046122	14.1597142231729	1.25791146319537	102.986799030697	64.9055332758124	4.91088541121781	0.0372896847662184	63.7046939752601	10.7755857599153	67.946624644944	5.39198080762154	89.509694173566	84.621634047139	24.8532809752551	13.743174663924	3.166884931477	18.4110604961493	6.5296234757731	25.8801172048964	0.124830196581651	2.37619267542745	0.721805836870293	1.39143781338921	3.74452235700956	110.333729433833	4.08875400498981	0.0334130571076296	15.3027861422841	0.0697280828768792	10.6282806061657	2.05118834029577	9.14750775550461	37.4645475441651	7.78069624764461	56.7560068257939	10.8475580683647	32.459127409735	65.9683526613702	16.4154257264859	41.8420616002201
TCGA-86-7714	0.0903547370544694	0.0167322951198902	43.8999730086243	4.00749180919132	0.0107338233695301	23.3784856579724	7.10836258171076	4.17648745531981	37.7984620109304	74.9131248227456	21.1323620201952	1.05490357362826	137.176690960904	74.5789289549533	2.65480880169655	0.0406508598939257	37.1742525780871	12.5848242101303	75.6678513699101	5.61410768094789	56.2906643127436	107.032319740069	44.4500530731974	17.6651245835247	4.72552727796408	20.2674437303945	13.0293866466589	22.0116304146762	0.138414575936411	2.84785416403075	0.861078961794321	0.879935795928937	4.93880525649841	132.605261802669	6.62393049233401	0.046312721594048	14.0010333463126	0.168028640359564	11.0233986807214	1.12595447862363	14.3378276995977	29.0499419788454	5.2082906317053	79.8264582949322	18.5199549289692	53.6984439037765	78.863038224229	12.617233337688	68.9439926179321
TCGA-64-1679	0.457641154186733	0.0340844400706927	64.3322235118543	33.4398498990077	0.0110403071079098	29.9977607979953	20.1909766399913	5.33004838483821	75.666614192361	112.904597692191	23.2981393075837	1.11868895192568	151.877674652933	52.3917941933812	5.37783713142908	0.0234147263255731	56.5774680982045	9.69264567126706	90.6788376875786	9.97581237629599	254.271595190013	148.40232716726	54.1584262037708	15.2898434785629	8.88498800299461	20.7199549402979	14.3028142033073	82.2085718275821	0.345048111458461	3.89980462995773	0.765405691024209	4.21395383206656	4.48016333612687	357.898805949985	0.537748007376132	0.0804960495227643	38.2585997809898	0.19453692431763	24.2776143724313	1.33730586249568	66.1938013395245	121.097635203348	4.42198212032677	127.083021702242	16.5255580171001	57.4405764268465	154.581697519848	15.5949613447969	195.034729673761
TCGA-64-1680	0.0661018154462877	0.0399677519939484	49.3106796202958	4.22906342358929	0.0123867941836789	34.2274329007496	18.5787847149383	6.628939525738	57.4860800392169	151.793513369272	31.3031366652702	2.5257187453165	218.864812873011	87.1978280665706	6.52715664738201	0.143680539213832	210.689604626417	15.376342060021	101.165509674377	17.2429964504736	164.706822447926	133.562231614457	167.297749548997	30.4671659178786	11.8112536680145	22.1605956350828	37.2540444775995	39.6019603357285	0.177091676031445	4.76952849332664	0.836667319689927	1.66073176124223	4.75908531222421	186.400903412971	17.2332733500357	0.112268174243982	24.3535718144965	0.131943957763591	17.5251434696046	1.34405637331767	10.340420621726	40.8514153158622	11.6705477266413	116.082113790671	23.137366511607	63.3781675541823	99.6458210241486	13.2680879885076	96.2652450467329
TCGA-86-8669	0.0816984086050203	0.0348651611642082	35.8618320219294	5.07092534140463	0.0177063143995551	33.186800701181	5.39299972543174	3.55434958687945	40.3716487315603	85.5539424254543	24.2621482221666	2.24324781623067	147.674166885249	95.6993045636597	10.6508464542257	0.146397886246307	151.846332361068	13.1167391361517	62.9704446385229	5.39556950326121	69.7879353955896	170.103712328054	60.7461382160475	22.2560872750224	21.2318592930797	20.9509986014499	19.3503900334252	38.8766665979745	0.331277745568474	5.84533991444862	0.8369091934965	2.46434708834524	5.19994719428072	129.893129620081	19.4245694780366	0.113409586076901	23.2761811132626	0.145491442905805	11.6749323785278	1.57068372611049	18.7479805111243	32.2158375285803	14.4875503710035	89.8454411901626	29.4756733476072	49.2799651541775	157.448825716134	22.0971211221689	77.4917457481608
TCGA-78-7145	0.11392049591288	0.040051368013503	37.2482588816216	8.42958662508303	0.01682014588352	46.1928987622387	14.7774061719295	5.1722411821982	71.8141316453692	122.521856100941	28.0375908195839	1.24777067421171	178.982449658221	85.3101656234954	10.8704406608162	0.0839164910324962	219.983564092515	14.8592625663634	104.138421243603	6.93366998914657	383.352829483086	193.517120355059	85.6734561353557	22.1381067750568	13.7826531541728	21.5945067205482	52.8425692452512	117.360802691984	0.551403873351033	9.61069433727019	0.839043017311374	2.59319270534324	5.39025524802343	221.734939534954	5.71994304578406	0.145199533953499	30.6652886879448	0.196351792207581	29.442942088377	1.09832243565231	27.9759932019258	100.445808538564	12.3487980552918	127.77084741452	25.8359308996106	75.7652235292017	145.948923455514	17.308236044751	156.070960787551
TCGA-86-8075	0.219252095936367	0.0357578892904688	32.2969488684605	15.0352963711399	0.0137893998948018	24.2759501131758	6.93331422006875	6.36529043660323	54.1118088857143	72.8918850106657	16.2014455289555	1.7396351586465	130.789241478165	51.5176216748846	6.610564020836	0.0246701875640473	67.4886255332042	9.38004464449233	89.6583050856643	14.9094883851897	157.178507657847	153.940946148378	34.5258458522946	12.1259310073944	10.8054455888738	17.6313477643453	20.6195222099607	106.008228148238	0.472094876405358	5.0362098979866	0.790359045712447	3.09252252851734	5.88073781392297	231.683239116942	2.94129003805895	0.0707155541148311	27.3303908073425	0.144037548079975	16.5212144713788	1.37145458964582	36.9164396124714	81.7191706215987	10.6308341739514	93.1918036721987	10.8806025053083	34.3868150255772	138.05242685302	16.8551750100052	119.166622403522
TCGA-99-8025	0.175794311606549	0.0379904553017561	34.1885093644993	12.1195650392044	0.0120981165779694	24.6351912288618	5.86564589523855	3.08435103302032	47.7077761558118	110.820580607275	24.7936371431002	1.68162164693763	257.298776475619	105.21638093085	5.02526649810433	0.0366817059033284	127.544743278212	15.9572330621827	107.134884488661	13.6921511946608	209.548609397209	144.269607379443	100.231661856145	20.7277435933469	13.6189488514472	22.4247874659228	20.9534680585468	47.8851656801073	0.225757379321273	3.43854187061911	0.902994812412284	3.0920955371082	4.80810321714774	206.422903975035	3.86546295957918	0.0560112779149069	33.601676435141	0.135087594290918	19.2544100022713	0.995387690173368	19.5506789306333	70.9325991619744	8.53252195414756	99.4885547095802	20.2982526955815	57.1033470267449	84.712069625439	14.1322721150147	128.690555882427
TCGA-L9-A743	0.0322617801787726	0.0201678210845594	10.6817642610418	3.97808743655285	0.0106420319265196	23.9756992749762	3.56954147392832	2.42535509226228	28.8049207836755	54.4937504784956	17.8307111531848	0.731855682030936	116.309723548013	69.8765957433453	5.66893353497233	0.0344881656613113	59.9821145568276	12.0554649002982	80.5634360569468	5.47015271259404	60.5034243702299	72.2825294862289	45.6060245976453	16.6529255994644	3.37217224318796	19.9860409994682	15.4718613300412	28.5296947209215	0.153982203944491	3.30049533183591	0.741674863523548	1.07350444916893	2.44275688189742	76.2400233637529	2.37440674860103	0.060364619000518	19.0010899987812	0.101455467314308	13.0994285899233	2.03144045529247	5.11275074109754	26.3563016056544	6.28034365332376	92.8479086561562	19.4120366515697	34.9808079921621	39.1329071603217	15.5107649399716	44.4578725815408
TCGA-86-8054	0.0373146227534935	0.00403669528539344	6.37881295730039	1.48785449179431	0.00306928070842554	16.3316618178988	2.48676009964367	2.20122112788542	15.183513280815	27.0493140847656	17.2518324374064	0.630328003785607	279.131240145821	87.8554109957253	7.18922844591362	0.0386892177162491	100.913371170461	12.39311022926	74.5636671084056	1.625391848966	30.0051183100755	89.1459103089295	21.674851374385	18.3078657060426	3.2677251566298	16.1756459240831	11.3223326417544	25.5725577192589	0.128955550163126	3.60609404995271	0.813292431070775	1.45533911950393	3.39933407045227	62.5190177072513	19.4304150163047	0.0119432644641954	14.0051083303657	0.057377870281433	4.61845396967484	0.191137901974931	4.13448138491195	18.4761791511335	3.69507310841781	36.665837758292	6.90228074540995	67.433036703801	82.7309952589708	12.8903615941811	50.1369470777823
TCGA-55-8094	0.682680213893947	0.0403333597100138	32.9385532310365	13.181856008752	0.0148835745984068	37.4096620265072	13.3276149422658	3.97682055883326	62.0207432023106	147.667908169413	25.9936937834495	2.60917290815951	506.124273369814	117.348531005301	29.5447093346044	0.259271162932693	251.054854143982	19.545808127778	112.331441533993	9.4646040908105	494.558291242764	247.230143423231	67.136479525214	38.7674349524003	21.3531607941841	21.7306630517464	130.273693312254	79.711104524164	0.450832803186921	27.8987168493944	1.08969095287574	1.51802103016298	5.37407138826669	331.060769496214	42.0426959953044	0.162867033649719	49.9085660162109	0.290499664547607	14.5964389480877	0.738423272897743	57.2992483309042	85.4795968049727	10.8602171518155	73.7717466709751	27.4562091336152	70.9505582475024	345.196137757644	20.501754142633	269.554031962858
TCGA-62-A470	0.104358303923405	0.0142918939959526	23.8475704806126	3.73032664010183	0.00831389100512493	21.7644309931749	8.17344709015817	3.28886876164477	25.2307171165308	71.6948055636807	23.5620751192933	1.59023077785159	227.643237329154	88.2302630118358	5.60292427751382	0.0779339106261226	110.90280082443	14.4269423452699	81.7806729333793	6.7633670968103	58.9963009454313	110.170923266972	46.0628622289018	21.8748448260856	6.63506245573845	19.3983465651397	25.1680340957628	20.0138971764775	0.174336438883745	5.38874610394708	0.97664404426793	2.0940869516579	4.34666322222473	72.6978411772571	15.3179670139983	0.032434716524306	23.8115687900104	0.11949089319375	8.35494161292012	0.704997203476881	12.584029880599	22.741461843184	8.31167484277479	46.818711911741	21.3395988875719	51.844184221566	142.197746615904	11.1256882473136	52.3561565127101
TCGA-86-A456	0.111828517962207	0.0490077948640836	31.3733656529108	7.33061595293516	0.0242930745286974	37.9652993350913	6.81861099692182	4.70862346084284	40.1362057349824	70.4864339457888	21.5260262862066	1.37330891240709	134.606213280904	93.5644737937556	11.3095998561221	0.0922716356323643	109.417083864131	17.1839871730189	93.4882410447127	11.3507062387727	121.448771557662	113.682636971814	73.3800629458505	23.6549346655344	14.3942538775322	22.4604414495496	38.4202158824706	50.1675820492312	0.302493618298386	6.80714955516765	0.823707329869798	1.94201302863196	4.24656848095321	99.2258265355573	9.78950235381752	0.185478850496632	25.1942100923022	0.118726381653001	16.6236448210467	2.58884578145444	18.7859341600419	54.6453853310816	17.1103122883187	81.5512285510806	25.8907070256019	44.3479878874963	81.1410378012939	18.2980486528676	59.6753240690364
TCGA-MP-A4SW	0.145737215660722	0.0358379754416437	54.7341284427322	5.30858957412875	0.0178923917227352	31.5629901028662	7.23177195065511	4.50476491594516	36.8329236442457	99.6164840673081	19.7719837816713	0.925484907228867	139.332839387488	75.1818502977714	5.66082648087099	0.0659006103926549	97.2719985529665	14.0946900943341	86.3427797254763	11.8110871679423	88.690321760384	135.466440887287	70.1068147566677	17.6810555441053	9.94532126496119	22.2064946910343	14.0000149887081	29.1919905014747	0.210728569025967	3.70614909637545	0.810287582989779	1.44201434293398	5.61533456482341	69.162558957379	5.0518704974869	0.0995535828655064	18.9738998848633	0.120082061273803	16.2867433300456	2.78651892053717	25.0172888267428	36.6927544611581	12.3587722438656	82.1315275823681	21.310360407621	28.101650116354	122.410902841236	16.6343504741496	73.7590820466438
TCGA-44-3919	0.07647762275878	0.0425263541650862	36.5731881835869	8.76033294969186	0.0214992178868234	26.9579340109351	4.49618068994947	4.63899028713692	58.496757595991	79.1727582749917	18.7454108446529	1.35419480972938	125.614439125341	73.4016916686291	4.78433769112073	0.0568777185896244	108.587394352965	12.4323148443827	81.147122317524	9.23617404629607	214.689583023174	113.967860489232	64.0660929785909	14.8933718435793	6.55273026796635	21.0074586869042	24.0707805429097	75.6117025387095	0.331564801412445	4.82056750839596	0.744167709913962	2.2427558663702	3.854163027789	189.662789408676	3.65505993484036	0.140404035744964	25.3179334151429	0.178059295863483	17.2680866549924	1.73549180378535	12.1609882131066	52.1090315225775	12.8591442134146	103.39532244489	14.7563102246044	33.3250341890783	80.7338237205254	14.893400085859	81.488545619554
TCGA-80-5608	0.0692221734065116	0.0501482449488756	24.048153172045	5.03739614482708	0.0178635918966156	30.4461513599953	4.3877080049885	5.39019389302058	46.8079527650231	77.0333815115843	36.0826993739377	2.13669458397363	472.362184828065	117.263722074446	8.21003577578919	0.114832035763005	113.79504773132	20.2889522425609	92.2639953026694	10.4644087085719	86.5875319310267	149.581277722045	67.0711955765117	28.232491716502	14.1311206904212	25.0977547343178	21.5893694716346	35.9766775908377	0.201901263993961	4.79994052748433	0.988942032274001	2.06577127717414	4.79863313819213	170.378275147251	17.1251161567214	0.182629546818602	31.6075072345729	0.169494622778632	16.6927686438899	2.46509333591999	9.52273045287886	30.7799796922285	10.5427114358232	74.1752677698427	46.0854120880227	54.2826946368179	144.388111701553	16.7546687116688	72.9494127605266
TCGA-75-6207	0.113343208654322	0.0188951834414724	53.0217638538351	7.795459095407	0.00518115614037533	8.82292178091287	9.58389468127632	3.95843425866976	36.18321637878	157.963863785427	23.6229769499556	0.4959322318605	184.438977357257	100.911325902277	1.59520772490847	0.0761359129827128	87.6682084196779	18.3223444499896	122.452484235648	3.18770476383015	191.62528741228	148.772478440279	81.962726651472	20.6352576788359	7.71920373922639	20.8466572990851	21.3374398262878	31.3419933009222	0.148754205202283	2.24975583973149	0.849053543184801	1.57305334259845	5.17841347413917	74.6450337657165	1.7405282730154	0.0162884626153389	10.0274556791987	0.0549947311366249	13.3632279546848	1.1446254699884	41.3918487796643	47.5320010707772	6.08185984940387	57.3555225194271	18.2633357965781	56.9775274797406	117.008870876976	7.13110538311709	131.629301413465
TCGA-69-7973	0.0511210287552801	0.0118752252349161	9.01265834849018	2.71984202895074	0.00790884750208265	27.7318164912071	2.2277051190237	2.72477364799264	25.4741432058436	41.2757580851667	16.9149461616079	2.15088392410401	263.934019869698	112.040564426639	8.39188226222957	0.0585301761787907	81.3995657203284	16.639971935546	86.2530759901296	6.15989443818384	54.5473893655476	105.079002975749	28.3621832727135	17.8539711214394	7.53769537721996	20.7717017110724	11.2002502473347	19.7003992912237	0.106611152064816	2.88112364365932	0.822645240714245	2.46026119411442	5.14988109013594	90.5388996020303	12.5093717994314	0.037751713657992	20.1517535340376	0.0661543103558987	8.1058001973549	0.863651296693121	6.18735130439565	17.856427623094	7.35267830005482	53.5633057198457	12.2137875770102	58.6717708726294	103.414072181075	23.8135680590176	45.2106037815652
TCGA-86-8671	0.0309558813824591	0.0132573519316029	10.3938767633049	1.88366058830703	0.00939089198481563	27.1446562603595	2.79248937511093	2.88651434598567	17.5817376106685	31.8814858812303	12.8056352476199	0.426203508601709	76.7151352532975	54.0462269733997	6.27275462158403	0.0193273507192196	27.3048537733731	9.63569021569079	70.9548225416568	4.48554252347999	24.5273618310561	60.4541371635702	23.2788213558114	13.7859151677351	1.56536895495407	20.0017053137729	6.91535021602416	13.4191668165892	0.104601443279548	2.14503839685382	0.662977944107237	0.60840283488106	2.54960130917783	35.3968910476687	1.38737753711337	0.0539796435069112	11.9432048920367	0.0714254547934219	8.22299584873767	3.01819583315924	5.08103194947192	12.4553922287333	5.64262609266009	56.1419624889733	13.2788387657297	23.365470826446	30.5983404196126	15.9882186518791	30.1843037943079
TCGA-67-3772	0.175723026436281	0.0633322052513896	54.9854756251866	9.22162111306947	0.0169752649221753	40.8303013876118	30.7920122106117	6.3387984887552	57.5780237667834	102.439160972543	19.9284353912948	2.10906089225531	144.701008034891	46.5426238452713	10.2243416474289	0.0583673186836992	118.019546230096	8.50124366611616	75.7304585352564	23.3128854227657	151.904658517188	253.735965031432	95.5056369213233	19.5711619349384	18.671561554214	19.3841608301671	21.9770665179608	48.2722389379232	0.279714799497433	7.59516924129116	0.756665643443381	2.15280963961863	4.67456724023075	347.03048532639	4.75105744734349	0.215195920083262	42.881782786428	0.187033007166405	26.6625818428258	1.50297609786083	19.9334987039073	63.0345979582334	18.8846559065735	99.8735415638463	17.8001541513042	38.1200893309392	184.917864433014	13.9431591010659	101.266685755694
TCGA-35-4122	0.0600487482546078	0.0505738213459847	17.0503235333458	5.96092227832946	0.0105331510791057	43.3471134192297	16.7688105844636	5.88347805911486	32.9296442176623	126.175296175764	31.8294009776762	0.658987983322479	121.146253447492	57.0733942242756	19.0081709300593	0.0784966172017365	173.128325694879	12.5388266850239	115.396604191585	8.81413380098544	204.589241833185	159.826688466452	175.612414025679	31.585466990435	13.8006917617842	21.7230133086186	60.4066359990975	99.3001920254171	0.2607947814734	10.179205746673	0.687147215469169	2.08663771213339	2.12820230599702	111.586756316465	2.37720841494904	0.135970173342063	53.9737813815344	0.165273509921893	22.1620853094416	0.966230668981068	10.7433304242379	54.4509236964858	23.2080262024823	102.924199664544	33.0059747884236	59.8074431083642	104.133071256617	9.32529353400747	151.120845644648
TCGA-55-8513	0.0375247841621135	0.0136772091420121	15.4329561534182	3.00439743325857	0.0102092958931188	20.1908154015745	3.17748909058556	3.43514050816257	17.276519323902	36.9713660163733	15.757589733811	0.694849431145281	84.4295612684836	63.0066132732263	4.10216950135497	0.0323165080658931	33.2557368151245	11.5811068552522	69.7493588045176	4.60916427510106	18.3623726976894	53.9672379946427	21.2402582697168	15.0049483058127	2.61323104994776	20.8137766737472	8.96658391717691	18.6359107668758	0.12878780672141	1.92784666950678	0.757882691753885	0.508820456688735	3.21618766321984	34.6576745849255	2.70884159705262	0.0496930873241912	12.8503824305758	0.117545508759368	6.90226841367811	2.47564185541786	5.27047332491453	14.3269543245489	5.98401248486236	54.2300691634758	16.4788481979881	33.4916692169319	54.4850186987819	12.3474710054871	28.314575558828
TCGA-35-4123	0.0457760168405742	0.0131938481226042	9.97137383533899	4.08211905564427	0.00582136153824131	37.5099543981679	12.457432341695	2.93080681480053	24.7827049914601	84.7407255233055	23.2524854878664	0.479016976484263	140.897909597043	61.9377100177686	14.4278703543004	0.0229287278889999	186.588129097643	11.6916084094944	124.963023433268	6.5262523848248	299.550792344222	95.187968372387	91.5151587605174	24.107085426681	8.23426962342026	20.9084615251633	67.5519833225081	53.1312528534237	0.246311382950674	9.03354715996836	0.694895870154953	0.951139298544314	1.75710513451712	72.5118255733751	1.220188613906	0.0348854977252371	34.5852892754565	0.120072865219375	22.0519189458723	0.956563963309785	9.30296046039124	51.0968723187114	13.273548667823	93.2701745063915	20.6090415429003	61.7464602780622	72.200104464027	12.3332947370242	114.032936723812
TCGA-49-6761	0.0858507734725539	0.0287685951301187	24.3378085411164	5.41701606187409	0.0101470777597375	31.7288295990488	8.28659284997965	2.86246277763883	45.8964045657413	84.5875665256535	27.615320444801	0.757606186343593	163.598910785345	95.0632856153808	6.17146680704232	0.0616850486603641	186.082033756908	15.7176701529861	106.795555738591	6.6388811542932	113.650910028823	109.202631804356	112.761727194526	23.8286177942246	9.64753675830038	23.1164923670812	24.8501504196155	55.297420565394	0.275496439991233	4.68857396845145	0.749132719511378	0.884979060753019	2.68651789730816	118.564897850423	6.43742114883789	0.0720781190495797	16.6811460356893	0.152587992381226	21.7644818741569	1.7838694841721	17.5640072906221	40.0628963060786	9.92437988617412	131.384880126243	24.5993629318081	50.7371093081306	47.2298225444351	16.5058916286189	71.0010608553657
TCGA-55-6982	0.338234389034221	0.199960629488978	98.7056350403231	22.2072961616386	0.0420187627567036	40.8568908306533	12.0449606997217	9.26193156136003	102.603011003771	126.748766124233	29.8746760260977	3.36833698882424	161.861110471317	62.8176999462145	10.7141034369511	0.0900996246848938	151.510831263167	13.7683112250623	111.820506248349	42.293112650452	335.533158766597	355.176116122819	122.967167899381	21.6600697160067	24.6529461516574	20.9283804615739	63.913413777383	147.040524646614	0.640376612162498	11.4994989349128	0.866858650881011	3.55701998472237	6.91411907592561	584.419613283113	5.84371580613298	0.553217345636142	64.3994946329446	0.331775100721029	43.640730473346	1.82251921954692	45.6769358301854	123.308786564313	12.5759644505962	154.560392312097	23.464408085789	46.5669966333649	242.20511638005	19.0935852258625	161.837297323982
TCGA-44-A4SU	0.0788420668353656	0.0679919617137461	35.928666359002	10.8881574538287	0.022795170774667	21.9948843527517	5.41378501489736	4.90360750197609	55.2108506737949	85.4675171336951	19.1496480288259	1.23240352391951	227.265819315662	95.6701571327697	3.26720559678022	0.0430409663468453	70.686241243863	14.3804854445867	78.9970071823501	14.8798164560812	103.548274513081	120.589495379323	66.5520502374236	15.7164693008974	13.5463218049197	22.3126729541282	13.0422305103047	41.3423358520084	0.277360342944758	3.69857799828891	0.852952252825321	2.17936745571249	5.14669523096542	197.623211982344	4.6933117204631	0.159062915492382	29.8329732946075	0.13188874948688	18.5958767700109	1.93231506710169	10.1122901417375	48.9037889240227	9.80848095007812	77.8727727217264	18.1051936022841	38.6881220491175	69.3946568498954	15.1689785685009	72.8908907674189
TCGA-86-8279	0.19787317965992	0.0423246742234878	35.432037810283	13.777180495024	0.0140971558826304	47.4481934795939	9.75233036281381	4.58365245187583	48.0662962745797	94.3792262388996	23.4630252723939	2.68056398904732	351.95787675768	119.684039304285	10.2615511553731	0.0529480298369594	124.753964333741	14.6661957716114	93.1574175818448	17.412242268702	215.768610925161	193.002971223141	65.0980744895467	15.9847228929187	24.7729321912079	21.8721113377844	28.5915265322841	62.0543607349929	0.213510311294705	4.90133625365015	0.87734630842676	4.94676276602396	7.3844989863011	200.35256444261	5.96105012417727	0.0660458512083023	39.7263682227566	0.103010213567158	16.9681432706629	1.42030626848778	24.4096360582956	134.95205959712	8.60805176894065	93.8454008675157	19.8308206834055	51.647818692872	176.038997996777	27.2662232152273	143.343095258777
TCGA-05-4396	0.10393954106904	0.0131650780536662	27.3915374970419	2.34568940137424	0.0059106624191302	18.6105947750253	3.42105929261335	5.05873509998913	41.4742828163229	64.6045438883967	20.5298179737715	2.36993115627059	201.825686459274	58.9436846192232	3.60456325616299	0.0586226961997393	74.4777716199507	9.7124455513501	64.5351344123692	5.83866680342973	69.4897041637271	92.8720989674421	34.4010873925764	16.1746930465226	6.56385545652935	17.1807818858619	11.3536430004052	25.4875418344917	0.114168966163784	1.41839732773204	0.89482886523026	1.63871620238489	5.67428449240484	73.6695894486044	18.6080238527695	0.0363447112214748	16.5582878658578	0.0644750257146992	9.96416457580111	1.04848452506381	11.8410388109483	44.9121774949935	4.89251107809821	51.6852322828337	11.8578844019492	46.3536563845179	185.070537719633	9.430561360054	52.7387597737586
TCGA-86-8358	0.133911686665865	0.00936014882494308	10.4851813146399	3.41940524438441	0.00581057429740627	27.279225396427	1.13320878362237	1.74692862826888	7.16841554764764	25.9554560044375	8.64760236080442	0.466861401250272	221.634602122086	56.550946761362	13.6101387989138	0.0407393922590801	128.577274712818	8.01432563261622	75.9850720820217	2.02258246132429	151.037875944812	81.2658744033579	26.5782658494279	12.1418580016824	1.94014747202982	13.7040744683385	15.0455077986752	43.2587658408216	0.265310261440411	7.55714133726366	0.744581226544551	7.21874273635016	4.54440727242897	160.857275217151	10.9673179971796	0.0196370982004758	23.4614285244635	0.0708576239172032	3.75587568626754	0.256184536886052	15.8540245241968	46.5205775435589	10.3646525124436	36.1044777887904	2.01732739715717	35.8635778617547	108.040493258023	15.0771052968786	52.1294593133234
TCGA-55-7815	0.224390013460288	0.0892004197857753	17.5343522236062	6.68992424871788	0.0436751878056642	28.5654292788132	10.3996178810872	9.46354210793893	52.8455248990765	66.6192323433228	20.8734707536331	4.23803249073745	71.057985294015	45.3507623020037	9.18382234660519	0.139529906235644	159.347192147725	7.72744978362618	52.8916832832458	10.6911894380548	109.142160604443	506.124798929382	55.1288989653395	17.7306608179245	14.3518569048029	14.744236903329	81.6058989402357	135.901992239631	0.536957450976425	24.1873456972981	0.788859439162959	3.81874564945728	5.3767084243014	894.128293723517	31.590756035735	0.424518029765691	37.323915611089	0.260984939468861	23.3007562265162	0.187640153752918	25.6631552228277	65.8882577862575	22.9902455720175	121.091114974607	11.6849310072377	101.938112015774	140.897445609039	11.6169985565397	101.144102757677
TCGA-78-7162	0.146881634493705	0.0363913121899086	42.7504237282149	6.62800817939611	0.0134371423931258	25.7359837442898	7.63995281530894	4.63508751805333	34.0192210695921	62.4159537377885	26.4392187245939	1.64078196012214	132.815014505217	66.1663568662425	6.8174121303849	0.0687936107837397	79.5102915560724	9.85789787246978	72.9558697029376	8.172877132063	69.9753340559158	130.662190395737	48.5226363061119	16.8907178913687	7.64367591306878	18.8745060196965	16.150721958679	35.2064310765921	0.116182537841377	3.65913048708771	0.755059791154903	2.37304856723508	4.64330124895575	199.735600614335	7.47446210785113	0.120056728777041	34.5173918574811	0.102576821984676	14.7246179892708	1.40304838362868	21.9074336639804	65.9835477196523	7.11944590109154	73.8637651712083	21.0389585632729	48.9149062403432	119.958501756648	9.93735517460325	70.1429191246449
TCGA-NJ-A55A	0.0261659124750772	0.00869978211264684	11.4461115751682	1.89606997687818	0.0083864097100532	19.5120898032521	2.41488720636152	2.25059708975335	11.5140142690625	35.5443703378764	11.9606237302164	0.752512609895814	71.2470994386549	68.3035426925612	2.66096692320054	0.0266013116532152	27.5924735603058	10.1289986735868	62.5120838430097	3.36539505711946	21.5700459282052	55.0041390870994	18.527561135232	14.2666395363371	1.73384285798075	18.4579618483238	4.67926700479834	9.42053744505856	0.0699883128837625	1.56204673675235	0.680188407220415	0.741734073737779	2.71302462372474	58.8977596715506	2.94319645239322	0.0246063257257935	11.6702050007254	0.048445612018023	6.73146716551425	1.57449397791374	3.15267423072691	15.6461687330522	5.11663655008388	35.6495839504212	9.69799730835181	38.0697741730084	30.8187956643936	12.4455648380736	24.7473416342278
TCGA-MN-A4N1	0.0916136701077684	0.0176357727679713	30.4939351705744	4.36153215138009	0.00613797627145579	13.1394202258344	6.29443851380953	3.18407180115479	42.1115152308078	96.1056819628833	20.0101776928953	0.858974060283033	420.430215914829	103.184497950793	2.02782344191796	0.0331548511551559	63.2851056647273	17.2187503399322	113.264615217998	5.90830263556441	127.187264465681	100.627208173339	73.000738583878	17.638460685646	6.26352255968927	20.8417138986331	20.4382888746887	28.8162603625468	0.158312604125627	3.20368613646023	0.895137048224214	2.2192159710423	5.39094241518059	134.739924625069	2.68813871750477	0.0310474518733572	35.7154276868896	0.114244848165334	17.3173615825665	1.05969776962752	9.66664673651861	53.3692787708934	10.4601443803602	87.9819128078902	13.9625780779326	45.4692886680143	136.953498659366	10.1839619912042	105.318551983729
TCGA-44-6777	0.13940969697166	0.0540180038808433	24.0623854349876	10.9318273955146	0.0168341457965946	37.7103547775286	7.64053972464016	4.18780212425618	49.2603545338006	64.9176149314134	17.366934805714	0.934959314108262	77.5562001231507	39.1881941600361	11.8017335557161	0.0292551138451569	67.478049506017	7.01300090912393	73.0759476023117	10.3091414024018	82.042784354967	136.286566419086	56.957748108081	14.8054950942392	4.72404686190097	16.7705198281667	17.4264801592787	61.0014921716065	0.249294468494631	5.10042361838535	0.62856075927165	1.34110382650357	3.29251259612893	148.703055382405	3.03823747360901	0.15489604322568	29.0891816922148	0.211461499779719	18.1142107521342	1.46458939905399	20.4917471387496	53.4724506427492	4.98252217627835	150.376670683421	14.9125829504288	37.5196363919758	70.5243068237874	16.0767160361454	87.277184964068
TCGA-55-8301	0.0348353658384304	0.0257571071226807	8.57419816835046	4.08180521296035	0.00903975602582762	29.7790931027033	3.72945522436703	3.37953681201652	31.8122630636867	37.0859128018361	21.2316465580339	0.472388580228235	145.861110076937	70.2174306660067	8.34755884253219	0.0327632719367735	68.3293395608616	13.2096055421122	82.7971555437154	4.49755463960218	78.449323000217	98.5221429597062	48.4270113746475	17.5113067723338	4.29961232252818	21.6833924721875	17.5255047221661	40.548084526314	0.152769243261854	3.84385498798887	0.754235195920506	2.00954654184679	2.61474737160838	77.5229936730138	4.55641905883516	0.0457273824522957	21.5578348243632	0.0951423038160753	12.7791855744622	1.86598704132607	5.03689725053441	22.4579187535811	8.89001658297399	76.6091188864	22.6273742159014	41.8658756905894	56.0428566067439	13.2444485015759	42.318094159384
TCGA-05-4422	0.0680480585469331	0.0139118478325552	17.7567455931377	1.5180348243479	0.0084351171403929	16.4596148615642	5.95684131590131	2.5134107415877	14.2893702287024	53.7483788656643	21.9341481140022	1.30252455794029	131.828945522199	85.8455993838026	4.44047602460273	0.0529848592855367	89.4931281589751	14.7038836474	74.8385486133613	5.35287595911536	14.3630691753746	80.8923863191402	36.1898706143694	24.0674335581367	4.7973820059629	21.2327913111146	10.3714106713387	14.2294552748147	0.1087373737308	2.37503883489077	0.836943903323524	1.55403218001084	3.51046659054591	49.0202006565481	12.5189275472778	0.0622992630310888	17.9422462016336	0.104201202854099	6.78708884894469	2.06394585799077	9.65366600023676	12.5576848641485	7.2741028188363	50.7553148996527	25.5923148481912	36.8381130280306	82.72563679273	8.91083867971931	43.5412691292664
TCGA-49-4506	0.0283331777798075	0.00449254464737263	7.11362863809321	0.902267358757547	0.00223141372300578	9.22645625743703	31.0200552455708	3.24573792699466	22.3236792586318	55.5729717927439	30.0141459300898	0.344709320386957	172.289308121185	60.7611489570782	4.98277693021087	0.024663913462824	84.9705164001304	14.3605121802957	125.213818908317	4.52484248257273	10.5432514075969	62.1583314290255	120.662394413741	35.1502585707775	2.57439245066489	22.3654664031501	22.1343943183454	9.75643204678858	0.0657235462435687	2.17486987849939	0.802054875474096	0.255144540605078	1.63140449793738	11.5311330297756	5.95616230569895	0.0152146747225444	17.350081682321	0.0444885281383734	8.51199170711716	1.14799166929605	3.79926117415049	7.97907864334773	4.06146269530002	58.7704373370459	33.1879777177794	50.4292043806557	109.884912623887	3.80886173935681	39.4977045418208
TCGA-05-4417	0.0895173068867515	0.0269431634233709	16.8420310546809	3.56360089980386	0.0132564557987508	31.2610161942042	6.85291456696875	3.8266025007704	31.4680721006969	39.8365527152088	24.4939131590905	1.49033000260732	118.768499624819	61.3195665373663	8.01600534580965	0.0331734299585418	74.1407027539957	10.3178510461102	72.7421209038088	6.9446964951629	44.5086553802515	96.6486614870587	46.0179927227742	20.1423582292551	6.70238717538946	19.7458931345317	19.959947799957	39.6186447309243	0.14998250339956	5.06431992036054	0.751929621336654	1.44479002610629	3.3800996942684	148.752417159775	4.50697927914003	0.111616149561318	28.1709734432581	0.128559850916734	13.5747624830724	1.67945308759465	11.8043988701739	29.9650062122947	8.24471502518447	79.3557449172272	24.5547177422262	47.6374431778084	71.7953063228878	16.6353901220928	53.612946181685
TCGA-75-5146	0.0754952178706281	0.0156620150482867	23.3432013839275	4.35209331323242	0.00891064318102896	35.1053740787026	11.0989375011178	4.25708762212891	35.9580370843921	57.2364525073046	18.088261148873	2.46554391404067	121.207815391981	52.4820928520871	9.6583036469108	0.0606908163113067	132.878488682932	8.76915859056154	67.1376388625167	10.5828439173144	148.875259997358	122.896162633256	66.2427424959113	17.3361327666114	9.93799832295326	17.5683168217875	19.7186361722277	38.2313043542336	0.109437426593281	4.2631656849558	0.669554175093294	3.43918771567474	3.58890405664906	164.082173303915	7.81840565682743	0.0656499234504372	44.3362077325734	0.0724802256062257	11.5034525084881	1.01461525177142	8.21655068995431	58.6411217851331	13.4892632388169	66.2824923335587	15.5614879382834	37.5509063618827	177.227933429355	11.31687073119	81.2856000809457
TCGA-62-A46O	0.235242068542774	0.0101945162999779	20.6760090525757	4.19865983456499	0.00560805728226439	13.2988344612863	17.1559215502053	7.48714856495611	40.9495709348485	103.29102554277	25.8488997358328	1.14640570515417	309.114970155538	95.68524624512	7.29734438079663	0.0861893393396698	234.218932436764	14.0798217484525	114.897479759314	4.09858620425113	343.413618315743	116.436112265974	71.5391618625083	23.3969380961667	7.04932864765867	18.2048980941505	71.5806145199967	118.910742234691	0.415191400291917	7.32384192990007	1.16203985750323	2.55573399338951	3.31277905957628	53.8292979478672	11.2464485705051	0.03063306769659	25.945312947541	0.0761559116838076	15.6862389876751	0.204906870984299	35.5167245185177	86.6709344825085	9.18371669505479	30.9993176625232	15.6697887998482	103.618006246605	228.119566354467	7.74456707317393	126.498119491192
TCGA-97-8552	0.0650243732103036	0.0209639199714721	35.2209916235527	6.17885344999351	0.0145683249501661	29.4830262698997	4.13411040120551	3.17271397557449	23.9637816890982	73.7929357262252	15.3620053382336	1.02562750061672	144.746586421056	82.4548736943173	5.57329518150065	0.0616028168387342	49.9022832539927	13.6133055371346	70.5552175903711	7.89771247698514	61.6515618438135	85.605931275349	56.569927782685	19.0115076875942	6.16952727215589	20.8333719840145	8.73845786234498	19.3948604481251	0.136274126428189	3.06454903018571	0.748747483566205	1.25176908744281	4.00688947222291	123.021166266669	6.35613692696337	0.0877745981970422	25.3514945207285	0.137570382897864	9.27327830678391	2.31050793971197	9.16743656153335	24.8401676873738	8.92237113681067	54.2690026998382	18.4721744434709	36.1518728977473	48.1645014360539	16.4920245709498	61.2917310917018
TCGA-75-6203	0.105899362943749	0.0630285263280246	43.0675647162046	9.67600227997101	0.026930878149904	37.3662500740705	7.75567988080248	6.63186037918827	48.8698362596475	74.0748573541042	21.4652631246284	1.46889727593684	100.352547109274	54.7917337129135	9.11603887456812	0.0660404963723615	64.875643519673	9.52701531637785	73.9152416041086	13.891549702586	73.7247242257867	121.781214205818	84.7700828867622	18.7759526673549	6.30581411299401	18.8748642379732	18.9322534801672	48.2870448957969	0.231953111717252	5.82543942016292	0.702471339185718	1.05612260453326	3.7677821900725	234.958813624372	5.02720104925131	0.369030199391011	33.2695359709992	0.200554886301436	17.1931818443417	1.91570576589835	19.1381018942607	43.1492699608273	10.8553402603193	91.9477643044927	23.389476564772	39.2584190479336	74.6946215284514	14.637107633229	67.1502530763415
TCGA-MP-A5C7	0.200933116141573	0.0120850595625083	44.9778842474528	3.50816682520748	0.00883818835730045	22.320193252448	10.1426371736861	3.22809418392603	32.1590736173544	48.1010101868505	22.0942673619279	1.77267422342406	348.777787615208	130.478279807028	6.25510700027742	0.0789272574674301	84.290327995539	17.8162443933486	81.0577040379372	5.12066431422184	62.9347856950324	101.625548559616	48.8120087551713	21.3276350114921	15.114502354571	22.1550517660792	12.2152671306817	15.8004262635277	0.137079012316386	2.88423623695428	1.045257862099	2.63101101569789	6.04790295717285	109.064227856803	28.4896694736964	0.0399317430310438	24.3652327262702	0.0833199149404882	9.91131508104416	1.29371048814486	17.4636388627792	43.2018280490063	5.00770014935664	49.6022180135446	18.4918680980821	57.6534429474294	145.32934449167	10.3984793081383	52.0412028684388
TCGA-86-8074	0.0931715453028897	0.0169021695222045	15.5928806059372	7.54355215303168	0.00728363443242023	22.952825604615	10.9147851123752	5.0005905513522	40.0362696293942	48.4216241943137	15.7175065652927	1.24012731964693	141.067181236608	63.207331165965	4.04112306125533	0.022655845753966	62.9327372019546	11.8115565650881	98.7740245502468	8.51955956680152	143.165467347784	120.833428305453	37.0312370759113	13.5588332466942	6.40098607950459	20.6429783403798	14.4284690481378	47.7632553893528	0.320183949674153	3.35357160670109	0.76172802744365	2.71910499126474	5.52778952353556	95.4838643795016	2.05665370455924	0.0236509069998671	21.7285594093963	0.100152570627673	18.1055885729107	1.47930663352453	14.0574592575869	52.5540044448965	8.0173818628052	81.0237399486299	11.3307024586242	39.4371768167302	105.536497789324	14.8302258704133	50.0412003509124
TCGA-97-7937	0.429603050362507	0.114423969945176	73.4820032444615	49.8017915127191	0.0345045442019374	29.3315624118411	11.8068155531988	5.9263700357955	76.9436030972	211.838456136033	31.8472696320237	2.63516308683604	402.645151659824	104.050988697673	4.8608839753173	0.0980253051677054	162.984074465593	14.4688718979532	88.3305342961498	33.0550840808011	637.184036614588	749.260504646065	131.691117946271	18.7608961279316	40.3560723802311	21.3208735144819	38.6680989949841	113.17133628748	0.662103044203073	10.8161257133148	1.00429717666763	4.66899225054934	6.74509521424082	671.372245582203	11.9341135309725	0.137491048892607	41.669080859937	0.17832066633946	30.7194645548303	0.80213871116767	56.5866813373758	202.137985580457	15.382429600858	106.700954550053	25.5560663389267	82.6348131111555	191.516314342082	17.8976437252547	171.334830797227
TCGA-97-8175	0.124549503775772	0.0297595551024578	46.1788560475055	9.89241492448247	0.0143053856018859	20.1097524192179	6.46119464251997	6.60436580945477	67.4237323737875	138.684006588091	22.5109868981997	1.55652828471167	190.171733520407	71.25133768831	2.70320937138272	0.0560880273066077	107.117445817028	14.9049161698062	99.9772021955199	10.5139783540535	303.212789459203	117.877529079811	119.064139034848	17.8098720741158	8.23350226853558	23.1519994343433	25.026405010206	63.8988736078955	0.265550094977099	3.34403083583745	0.782381214291469	1.00869861571835	4.388782497152	204.997835137617	1.94535598916869	0.0800906360395562	27.4304240608004	0.140109724426295	27.9228191872062	1.80468818617447	23.5523121063942	64.6453716565732	14.1103735058945	146.948388848835	17.0942929917395	34.4701167509117	67.6654119538852	10.2710692539363	116.873769567081
TCGA-97-A4M7	0.0437946286922623	0.0222444548656985	15.1351629193351	2.15123952707545	0.0105660872268548	23.9003107044331	3.04444315272614	2.92368914850948	28.1023362771341	44.731606450034	13.8311317495952	0.949974499500122	108.022793485306	67.26557360343	4.83667606892205	0.0311839615165894	43.4433939270235	10.079268921702	70.9260218134459	6.88722678757625	20.4709300669268	71.4306392382524	32.2435221918127	14.6525587823245	2.72841368585352	19.0549627297374	9.65831564334422	16.0188391574439	0.125196044419475	2.43935387377298	0.740795547457438	0.667991525274899	3.57331966045699	59.8734754215535	2.1520471553425	0.0703407482328458	19.8230765450665	0.0681589037152372	9.87551899126065	1.8743440502508	6.2928351451025	16.5815338959696	5.98970435863416	61.9995397895775	11.5757936125589	30.4242836853756	56.3842513273605	14.813798375383	30.7075194652778
TCGA-05-4420	0.0888978333198992	0.0119777288402178	21.0583331255953	5.3604764816168	0.00485757190243521	25.6609344334151	6.75820222866818	3.49530730543466	42.6751464702289	99.0251674308075	26.2819668221527	1.2459620030753	356.358100840898	63.2818028980328	7.05876739670405	0.0768466986543015	134.486151021034	11.1040988412324	86.3630984489306	5.1507925720306	183.641465581075	73.9912708888075	80.9945055766192	19.6821281250171	14.0933204887574	19.3390632108465	40.8933185473076	49.6269697570795	0.300657596842884	5.18136550735597	0.815425913519653	2.88982964451514	3.367176633794	78.8281225620173	10.7309705426699	0.0309123893222686	25.2020826332738	0.105570179090972	11.4142659765407	0.47710383262614	9.44681779286197	50.5572043004941	10.0081521254654	68.934363506113	15.5592767884544	54.7687573745535	162.684377442035	13.2863814872671	105.779327847846
TCGA-91-8497	0.0780169092165851	0.0253827621166312	32.2128409112169	4.40983588584301	0.0151938492369089	36.7175663768309	4.13199632206063	3.47117264602641	25.0014385422832	42.6379374010018	12.8132520304936	1.119383539917	111.389733445605	60.622584403906	11.1614795549218	0.049778750529928	58.1381843594024	10.0143077605607	59.975199308524	6.64749709727649	41.4700358388994	83.1765596413949	39.4458083929773	17.8052239551762	4.08032389019543	19.1797466511496	9.1882709144131	20.5492861446029	0.158624715049071	3.26287253645438	0.693369972763551	1.41790565778164	3.3404368950205	139.880057906409	10.9486410175351	0.11498047193617	17.456540109686	0.117786537426369	7.88154265888201	2.71194011292213	10.1067546871616	21.5046960557105	5.27117470044667	58.2787828138075	13.86013476887	28.3844505899512	60.4838963042133	20.6889589216073	42.7841949680808
TCGA-38-4632	0.116086334016844	0.0229144651733822	13.5510637483854	4.42995466909396	0.00795122517701912	39.4439467188442	14.3546874041703	3.80361280251514	24.5351796520693	122.453691649296	20.2368563033053	0.767020523977464	148.708145112568	58.0518548497742	16.1289131863539	0.087551961648036	130.352506159194	11.6508738547352	109.5253726706	8.19258648723219	370.010089944858	179.115687771448	141.356814597671	21.1678282135124	18.7326954465827	19.0051743853296	43.1547369034346	44.3058662198615	0.164753734250991	7.07457615045879	0.652733877495925	1.80314939416474	3.10920643947132	88.5043786591923	2.81767029567143	0.0754372402052468	39.786796722771	0.0905825285404532	17.476888978451	0.799074030127429	16.6258908450754	44.2459012925127	11.8365189796893	119.650712951979	21.6514966857026	40.400239887046	143.114241538804	16.4470348651628	157.158722983842
TCGA-75-6211	0.230938334777258	0.0158317500224115	22.4924683026727	9.14180684686289	0.00838344740482801	30.3186440277504	2.94623895096171	2.42575041024452	24.9462644966719	77.741023887506	21.2464764376486	1.81459988999926	315.136992093962	91.1365941265063	9.04455344027737	0.0406890355181757	87.7075315661366	12.1428562561877	83.5690142894262	8.5182783883314	352.826728051028	212.421198415563	55.2738184769181	18.9296372827995	11.1553043053077	18.6375236626852	14.4075821896529	30.8491008702888	0.183932469720425	5.55194824720678	0.93163540425024	4.02727039405135	5.39580149346605	523.928460967365	10.2951667362129	0.0357013587626429	36.9607487825623	0.142675789286171	12.2464578840282	0.657587235192074	24.3983898637135	70.4720243653179	5.76188515263015	61.2705929792428	13.9708935847186	55.2847835373013	233.91946747086	17.1978406833623	95.6436657218955
TCGA-69-7979	0.201100035117916	0.0175877528647906	35.9159548334987	14.9458595342289	0.00629430468590408	23.0451919227282	4.74163909924562	3.96524967475095	31.5359555145372	88.7492395037684	22.5021482824086	0.626875762037198	327.418933963726	96.0918743860515	3.25747232971984	0.0271995554213345	60.5212884306889	14.3538280569636	94.4282864739562	5.72682235431628	193.55975956541	155.185942031608	44.9761537921276	13.2503819451267	6.93869830370967	23.1256653406711	11.4292505478861	71.706995411964	0.182851743347697	2.16751806759571	0.809676414835849	4.82287379864815	6.7243555364135	122.1287693725	3.06361185949268	0.0132369806983108	17.3299802686256	0.0765316123415724	15.1947879294887	1.17239414279127	24.9085621098757	72.8172966488265	7.94761755800465	62.342212150444	18.6504706907453	47.7376701321565	168.103259657016	15.9323993159569	92.7193136464541
TCGA-78-7163	0.256624180757353	0.0864783762938616	384.971582716738	24.2435092004504	0.0166827928056724	35.7914244017673	14.9615642259099	10.8853794299482	105.252147491491	242.650991546812	31.2969015683554	6.20727331902774	366.59076878201	117.086057745631	4.94251493783307	0.21787676956663	161.489743753629	18.8187814741618	105.993213745059	46.4289141097363	254.817929544506	395.58543672293	235.566716272183	26.6214505983818	40.0978760119111	21.2160940091006	18.7708513653103	48.642828431467	0.148231242448443	4.75302960171967	0.92891086178856	2.94745215970721	11.6156370927425	544.119664877143	19.5326866401049	0.121625526738183	48.7358537057682	0.156361086928196	26.55762773835	2.60311158072285	41.8624360005634	65.3727914076606	12.3447997197501	118.695609347679	28.9418985318104	55.1670054044426	309.257969186989	23.9176689711056	247.590353993693
TCGA-86-7701	0.0456464583766085	0.0157565881985791	7.04997619694739	1.40545748991104	0.00780661147448999	21.1822749079274	2.63874283319448	3.01608666686402	22.2874962520356	29.8508310770127	14.9420672592151	0.653656237678572	89.6718320847809	43.7447116187788	6.94092802653315	0.0333689507525227	57.3102033548001	7.67986701968379	59.6188228785735	3.1265533903719	56.0523149039633	88.8474298212773	27.2125317994089	13.4638645207739	3.20143901659072	15.8138586091086	12.0644838502676	25.1454326327801	0.135354256681617	4.72813169482848	0.725669367259315	1.74862320540809	2.24326273107953	81.8960636204262	4.03694615505381	0.06387249254325	13.9382912112488	0.104254037369421	11.0267479426725	0.59943348219507	5.31323310048684	14.8812182275172	6.51613114871899	44.0841915336161	8.68302294021459	48.8829084899136	59.8938404335515	11.337638664667	33.965101894411
TCGA-67-3770	0.328017882149996	0.0692462035724576	114.327139182531	12.7599203793922	0.0226704108405665	43.3878472224394	32.7742704959182	6.53062179009041	45.9813200184167	139.359171889509	23.5829415929885	3.08257914840088	149.519515293693	65.855577502272	13.6123070371636	0.173273310913758	189.596553666931	13.0435378589419	91.8931315516533	33.6759221652656	359.448126576648	198.926238704621	179.044105190344	28.0683624224219	25.3110202168172	21.2308582507466	51.704482979694	75.5046653312319	0.443753357808815	13.916600746611	0.700054303883722	4.42857075311463	5.41157279934401	376.513071881675	9.51295287451137	0.453401029351057	58.1156076115511	0.190946465325428	27.6917305616159	1.5446420125699	44.4510994253401	92.0220609928806	42.0542779365148	82.2061481177761	29.7438333713954	36.3715937338364	273.87112893797	13.6888729307998	135.296249723603
TCGA-38-4629	0.0690965759679096	0.0400848496052956	24.3291665213571	8.66353067465422	0.0104954284348874	44.798837221668	28.7560621422821	6.84807618518814	71.3900032859099	99.0538181214599	32.5811731815841	0.875975384602985	176.471365715035	58.3142737187705	12.2238458043949	0.0363109532131688	101.296024153659	12.3941637476167	130.42797464925	14.7698911236013	265.154595937239	169.438788251613	99.1125575481139	25.8752677906988	7.3444117204446	22.2177154253124	46.6814336309755	61.9125714620469	0.257840889672083	6.83035085904685	0.717889119576961	2.07135268952536	3.2406761651813	93.0737822086322	0.86034028426159	0.114996397661156	45.0439806228505	0.187530493934306	32.2856336008613	1.44997443801024	14.0050922228332	73.2516994137954	11.9534498273319	119.063877261982	28.5094896699152	61.2351994413856	133.731805630743	15.4985350008791	129.197355830459
TCGA-55-6972	0.21635942903932	0.0606739111961037	104.469858685329	5.36398303908389	0.0132346038131497	30.8989398578202	19.0228594701566	3.43206664138996	25.6989720430554	140.113982259866	40.3251965960075	1.7771959400066	464.154632250378	249.047501536331	6.196321446643	0.163532568711313	252.251348341795	27.485901623848	103.912481143117	7.27331059156049	261.597413303926	256.701876464	130.251563100237	41.66963250187	19.2769435695291	26.0410402737311	15.9149228907851	39.7811811953337	0.142204632729133	3.55133279703635	0.995181849190214	3.99086088595213	7.06096074707895	179.042703691776	37.1511877498172	0.0635531107594518	41.8050759412709	0.0792162494237958	14.2544694355037	1.24352125452554	24.7525042327189	66.442118853509	12.5097286659111	61.9957027729213	36.7235907005534	108.435881938912	148.897296360999	12.1736328962191	117.282839987161
TCGA-MP-A4TA	0.0664518418806958	0.0109468723475808	14.7918156527059	3.41023970211087	0.00568108504131454	16.199273372132	2.40407542146531	4.61384193866612	25.0963924391798	78.4689847994322	19.3352842855857	0.583387172070583	235.567236939658	96.9070948009655	6.39066851535396	0.0409834536916613	61.0211469918281	18.1327236970273	128.049732407091	4.58268828831581	116.082308598421	81.1758213430975	30.5626966706918	19.2915107651518	6.67275772512902	22.4296338908172	29.2329279866784	32.6882585364379	0.182525322500575	3.08533051766002	0.970998515049085	1.41389773312292	3.47507269239206	37.0907868386159	4.23036549232971	0.0264577713558897	24.6492134915225	0.0884673944687538	10.625834102302	2.07553201048512	10.3722321328282	39.1606372428814	5.91103384382523	31.0699045143128	14.6499853931251	45.7984172842062	151.744649814013	10.1846041390438	86.2521058540325
TCGA-50-5931	0.0256011137878312	0.00309024143167821	5.79164437439267	1.1486162014365	0.00236058820115173	25.7091038355896	1.324139946092	2.23510219639444	11.8123991859088	21.8108829488304	15.9118220047085	0.594031369098705	256.19386213827	133.191801333001	7.09832011414516	0.0245750509024292	41.6031098238853	15.1616913724044	114.449569892685	1.41344184043481	99.9977539409529	57.0438393147024	14.7171350483326	16.5994897304555	0.669299226558009	20.0903813617526	10.6062755707	26.2780374903934	0.139507333065453	3.79742349756422	0.921382751803462	2.02304470334774	2.26616477351686	42.3890109942923	7.87455058711639	0.00578913664036247	21.8668049626355	0.110205438233342	5.3703148971667	0.215772320178133	2.18767575159172	30.5792715117787	6.31923216036506	27.2472715353885	5.48413522646195	86.345330675719	135.773153044519	15.6624700202792	41.3939993879985
TCGA-55-7994	0.179974821817647	0.0209046561243977	46.9062697652971	8.19843531436324	0.0112836055926297	20.5036912118416	10.7605485721827	5.37473114226365	40.8104963273895	176.29433980745	21.4389762781041	0.716544737491655	134.303443871981	65.4110997023243	3.71845009561251	0.0745891305374019	120.450562749799	12.0087565677109	98.0790716105646	6.75248364038627	494.554986540656	97.6986468013015	56.5637802440981	14.7460262895317	6.03686905107088	20.1374908320003	25.3308126206364	39.5556693502392	0.274708428079108	4.27654301684577	0.765302359967169	1.65087605806306	4.36425665094009	74.6961280050036	2.60131127648544	0.0518251922531149	12.4476040076625	0.119133544821556	18.3473365141997	1.6084680327657	38.3674338625924	59.8849207440566	12.1359867856087	80.8158805782295	15.9737561276411	40.5790177247919	69.9112729803044	11.2837230247944	116.666680033972
TCGA-55-7724	0.235802026904015	0.107986900644827	18.5621819505352	18.6589739632343	0.0424963019953686	14.9575271173242	9.52064019244678	9.11016149153206	73.2685184248434	87.4055811013528	26.0846868051851	2.06777194725892	98.7171923910932	49.6737316467915	4.6547712310955	0.122019047962697	103.642179169715	9.63049470960226	75.1473729840177	10.6966341002344	284.650349426296	210.456691984497	68.5136735963146	14.9070871180482	7.15266448045923	18.3882758859502	42.3728161345374	152.49122968531	0.649855774444441	15.7504526892854	0.916148650613892	2.50094710438663	3.27374756128109	761.352676016113	12.4381022071999	0.461719511883601	50.6556994832033	0.337866982407261	24.3000460256904	0.464115121956255	28.4631644682425	101.671044283796	20.4012844347138	81.2995058414666	17.4800626778823	96.2192171346693	212.364370967469	5.52307028603669	117.047334279377
TCGA-55-7725	0.0537602604443784	0.0383210665595616	12.4737214895237	3.11400218461424	0.0252175989668944	23.7976582169472	6.31035048060903	4.65841312561125	30.3761025546743	57.5221423797689	22.162758868086	1.4439060255857	83.5893866473901	77.2230657846261	5.14285794970169	0.0901334549808339	98.9795225851208	13.1074895587893	70.6805426844399	6.38008905333026	73.8204316483228	228.680189709037	73.7513896216344	20.654936774522	7.42796467275368	18.0761284629202	33.637059874805	35.9631289482037	0.237163326995868	7.73184221608381	0.852188248388983	1.24450675673981	3.92105643199334	243.450569332668	25.5913155347469	0.132315866318378	19.0869546573002	0.193607773102832	14.5911757565184	0.566142714099898	8.22451062958948	19.5480357577056	12.3820441408001	76.9550098718947	16.6931833250834	67.7284881062213	39.9478976209023	8.89565987175744	50.0647475597019
TCGA-MP-A4SY	0.115570000040563	0.0218915964901036	47.2113620068573	9.43955798110434	0.0143138616685756	30.9536048506105	6.2105655234708	5.21516108576667	47.2920053139657	124.548442010955	21.4353146197329	1.48773446643319	159.737799431819	91.9822362892836	6.59193632758593	0.0437057496578526	87.231412017259	14.0978375621268	97.3135643886049	10.395119298859	66.9006295297134	125.121717696419	57.7125465464052	19.6939340453675	7.05645602438284	20.3239378028793	30.9861832745653	35.6459793556914	0.155242401342068	3.46343943063824	0.802709820832438	1.74186030097741	4.31566358808441	118.017626973151	6.78373247049452	0.0669980738082858	22.7552407457135	0.128681895455034	17.7964699893876	0.994585045941845	28.2081783067281	66.7218159994577	6.46252297973327	88.9778306969008	15.040490280768	60.7517876060442	92.8526024870344	24.6932274672853	111.434180596166
TCGA-97-7546	0.0820209749139012	0.0309866515852397	32.9987020516877	8.6843762010902	0.0217046083964695	32.1443260878728	5.08847206824437	3.97291324481195	41.2092738485192	61.2378302093935	13.4211418842717	1.89462623812202	82.5963718538974	59.42293855744	7.33647501745971	0.063830835783541	73.435360926244	8.47362685328554	64.3656886744201	7.31861385271431	109.601768933686	140.150344525302	37.9809976002447	13.6671793702691	7.51911891267491	16.626780938183	14.1802857163245	71.9991456848039	0.233211299071588	5.13198144764746	0.69457713449982	3.02413385118938	4.09542117252803	216.94586475249	8.0948480730679	0.112181529352515	19.4798579532351	0.159239878890919	15.6522049921591	1.18656756964892	14.74507146603	65.1913255356168	8.9791049500638	73.9450178163414	9.6458735389234	51.4930552999817	72.3368044178479	18.7405774805737	70.7710707789978
TCGA-78-7154	0.170794757482938	0.0137430802580687	36.7413072234611	4.25139144176121	0.00464430319801127	11.3946091146635	4.92410468043958	3.87402222266813	25.1265486453946	164.818234331374	21.7192555562577	0.378637986018372	274.341161764677	75.2975148871492	2.46612569129182	0.0610937644492015	67.5720052194687	13.9680152608074	126.214107333098	3.10172948958832	276.680341609563	316.158105439479	53.3194096691931	18.7239100614707	6.63523821917591	17.5891238699617	10.5555542740794	21.2980970228489	0.0874876555963052	1.98463559642623	0.94701479778647	1.37526845096618	4.80114268032414	116.496261833387	3.31978516603099	0.0232698473796847	20.8113355507399	0.0747319305213106	11.0474986102267	0.339149343908728	36.8490733627471	55.0754199615508	5.07648680965729	57.9515472389398	9.81684663859827	57.9127080586977	477.458752199255	7.45202986294218	211.957924601453
TCGA-73-4659	0.0531958077752589	0.0128903357666598	15.8754587239252	3.37124977505309	0.0055584044161676	26.2118433733525	8.49854517918266	3.43737234257	28.226255084943	61.9718354289065	19.3190469632	0.906734453550831	205.481318429589	68.8325499185098	6.42194906895726	0.0460953727465463	85.3336196464559	11.7537898654024	80.9210925909708	6.13686334543146	58.7226223402455	91.1691383264658	62.6446486810282	18.2555427307555	7.773365305475	19.2231412592783	15.3582865990064	27.4215997099876	0.128973004045818	2.49612559053754	0.744369566354471	1.6489391582757	4.38312025192452	72.5363212897668	7.11354289776877	0.0424256739151422	26.1895865324044	0.0877281443982132	8.43802397203688	1.24212622563863	7.57047711426482	27.3884520403877	5.53252053590695	68.0914846549683	21.3875438531079	43.2695370674462	141.727389374979	15.7946347888325	86.9080840862959
TCGA-50-5068	0.0449342148123771	0.012528907998143	9.41714287742618	3.51373053122168	0.0065040540683544	38.0499506227968	14.0702890560466	4.84943161347525	13.4237277070301	57.2276808838603	18.1822072002116	0.658579460544022	101.106003025333	52.469284832328	10.8478286074949	0.0334168584886633	129.000037859152	10.3473044409369	90.1299268998592	8.95476500877804	164.317770112548	130.389269646013	90.8936226020613	25.5399252174703	8.31145490135022	18.7607210686663	30.7874783493871	23.4597028644372	0.11260333293263	5.47945623203891	0.575908228515854	1.62759120837396	2.20525581982225	89.5797630124406	3.03343703787359	0.0398445201037486	36.2558742627682	0.0437364481377271	13.8060116924521	0.864552112765717	5.92943208439787	32.6806684717565	20.052187859799	66.8344633379028	14.5548006028759	39.4662933671703	74.3080187430323	10.3265069568084	50.7524977548388
TCGA-69-7980	0.0940391465305345	0.0177455514704508	32.671747516352	4.65124376084993	0.0100609520957575	32.1804191668304	3.85192992171399	4.20953573971256	52.2860233374316	64.4787708804698	30.890179701061	0.846733783940512	233.793681868521	143.773071513289	7.45146245799086	0.0376348819035831	64.1042948101397	19.121303206353	103.841987915135	5.09246784891464	78.3666891263558	70.3311033328205	29.2595958102932	21.4471976562415	6.00065701666042	24.9412190286117	16.7909893081731	38.8185801798207	0.219928566727514	3.06158442678139	0.844119292869493	1.20658573733774	5.73573101141806	133.342361162215	3.13575756931225	0.0546829322397968	31.303259423784	0.162133675560424	16.0526826237838	2.5235021352764	13.9877189884287	43.4839379459554	4.98033208065183	92.154187664471	20.8332061584067	48.3101398838511	90.7820960722138	22.6316545747448	76.8490797156471
TCGA-73-7498	0.188726161439321	0.0206123227925116	59.1440012214364	4.8782761334237	0.0138961561099076	26.5509823529719	10.1190469019794	4.21442153037243	34.1399746379192	63.7867304424233	20.5141516028766	1.44544257522333	165.17848460354	96.2531189396026	6.28751089466765	0.0570869850724238	78.3429937196427	12.6486051916803	76.0353168938567	9.29044319856327	58.2291867915953	128.368381665611	54.0233606066479	18.2855721258638	15.2762828514944	21.7414793696039	11.9232421564512	20.3832978031849	0.128099155872499	2.73253693925249	0.772952647343761	1.58846846045387	6.37996676404673	120.77940143365	12.0742072208601	0.0711175758106447	32.0965608756199	0.0881379768655471	13.0588363147339	2.40266475834612	22.6601379296661	56.4788823343142	5.74610317591497	67.8253200390608	23.376742877453	40.3331521970214	111.219120281281	15.8786718317034	65.119488573144
TCGA-86-8585	0.0529391402235208	0.0156500586747649	11.921588175513	4.37586684842143	0.00648576598694904	13.0789317369589	5.94335274509591	3.97900920316617	26.4747617071618	74.2221855254517	25.0315479985529	0.46022583432768	196.743999129447	103.816190062806	2.56631879861912	0.0276165764478165	86.5055823578917	16.8581040338414	87.6108822320677	4.42751959048073	111.754906478314	66.2910924064014	53.9640233895046	22.7158538575595	6.280192473162	25.8345514228205	12.5855605925388	23.0997243653923	0.122737882237406	1.80329552052089	0.769804312810567	1.48138666112118	3.50362513760753	54.6670415571049	1.63181062709484	0.0436711194665034	27.6454654559696	0.056037582596543	10.4010682428655	2.18196179192691	7.25103309998592	20.7687309458435	6.12051591062217	53.4959859033872	34.5793085360214	46.0425807288698	52.0495092932086	9.07917024655226	68.1255750673968
TCGA-78-7542	0.0923677978424009	0.0156238804432821	31.7383841967916	4.39995242503087	0.00653660034904451	23.3017936000884	10.8995799288376	6.84159578305917	60.7848468419677	107.196861844334	41.4398429456476	0.551276199927283	361.548289368964	77.5920702837299	5.30630237621937	0.0364516715506369	87.7501167521521	16.3011686483541	187.170146166096	5.4042608335594	379.840249319065	126.780071870465	74.4213551188401	22.5130187655564	5.57055219005434	22.421563071055	53.7923989932418	43.3241010137634	0.204933611582441	4.62132182338541	0.934191834279915	0.763037368471938	4.11383590330771	29.4355752556263	0.639956501702048	0.0317500283597907	30.2467810100997	0.138569582599712	28.6139118256833	1.07670562260714	18.4681516671628	63.6759944114212	7.02896749659501	75.6469316827961	23.3855348096377	77.3348720659245	209.572379417706	11.7309911877878	125.810590251263
TCGA-05-4250	0.0890417513206513	0.0255369136743011	31.3016314404988	7.6080683977312	0.0137773151245001	34.3911507018666	14.8786858964626	4.37774930218183	48.8632353823911	160.297225414161	28.3697299221485	1.08091193360329	178.986658674753	94.3248387342367	9.39253531073274	0.0562552974796397	119.008594223271	16.2603760797652	149.924909071212	7.68363823906938	300.097090616175	130.838135973072	119.776182118003	24.7771073785182	12.2156457764963	22.7478642623614	51.1655243437674	44.4805180505113	0.192320686706015	6.31134041324889	0.861726440390357	0.924612685990025	2.73745188734966	83.4345934206178	1.46434442571077	0.102596698087436	31.9117362388033	0.208142770751493	25.2947633259027	1.32717039218063	18.6970682836253	63.6831084212953	9.11989482007222	125.526950811726	21.3085614940922	79.9098641784206	75.5209962485859	16.7558417256195	153.859485768236
TCGA-44-6776	0.337381446418441	0.031984426626084	85.5835064142112	8.34583792722	0.0113332455520072	15.888497671818	16.9529140449977	5.63902418906446	55.2825154239275	91.2293379005177	33.506312663163	3.70351360680572	262.639366811332	91.0739519089584	3.43757249677419	0.0911604357127462	119.197576712121	14.4396118695878	92.8991309361271	23.2162876874137	91.2195855054374	204.515373485348	79.8665385016591	25.383300570706	12.0058953121551	21.7571441325832	12.8381285641469	49.0100852437001	0.116159660900148	2.84735463319961	0.884833062804537	2.42706039330387	10.0294091319421	279.470454528	13.6197567382963	0.0900759392932881	38.8897303459358	0.0970893492231877	17.8631722580931	2.12566340478054	39.079774622426	72.3363120848727	6.74438288838782	91.0103938157357	34.9658340375702	47.9597898738024	200.186991151599	10.2302634538199	88.7876437042237
TCGA-38-4630	0.069062450291353	0.00422318895386824	6.23272158598671	1.11412179150286	0.00460409365113588	22.7321613797078	0.787322534119467	2.14651016388971	12.9226719444005	29.3113230368213	14.7749128514844	0.400940404473145	376.112116847241	166.464277069791	6.27061677150598	0.0200953248315319	46.0720116090806	20.6030887179219	112.302880151266	1.60511631407001	139.420485217162	47.8523864278554	4.54857326253983	18.4290939293204	2.27730034833975	23.4879281809406	6.2785094404095	21.2531907332515	0.175022387725295	1.91380593869556	0.941741744176816	5.68568201818818	2.36363375293992	49.3257863848668	1.37092033798728	0.00828816559732378	20.5330735241104	0.0341149053890963	3.80047512546396	0.247191079352503	9.62755389601072	33.9802664668991	10.2775742077505	24.8224818490267	5.76022601598181	69.8510558915041	51.5666466215474	18.0195751188538	34.5457856393341
TCGA-05-4418	0.0617776327235642	0.014005439129068	21.1468861279449	4.36477451601424	0.00564514928938647	14.6605544352996	14.0792555846015	7.53478340579755	40.3027603264425	89.6589274411541	32.1598521577419	0.9082025311014	159.09972276438	58.4786575338236	8.6289109875192	0.0373374420548774	76.8857227064039	12.6774955307753	112.976556470928	7.51465716145	40.4185643193528	80.0769582019622	102.670915953439	29.2824188478436	4.33759348143616	20.7087519828255	58.5635885133018	32.7238326588511	0.194918794653383	5.72367072003455	0.832676553730467	0.677998802528357	2.00337081424335	43.0118273756672	5.91382683781783	0.063440372660112	22.5984096848877	0.101766257143688	11.5880623804805	1.30072637426885	9.09040025388193	28.0987573358749	6.9635122547567	63.0379418060923	31.3525846830173	56.2991877640645	201.778843494677	4.30729545248232	77.9706336189373
TCGA-55-8085	0.0685949327347675	0.0132120469774538	10.7021215889284	2.06424393475426	0.00522883084691207	18.8897688972046	7.45379236439948	3.23613960837991	21.2101558071347	40.639185200352	24.9290637367718	0.655457446703183	187.013135846445	89.3461648276055	5.6940658842483	0.0459268308492705	73.6899347458324	15.9899960172253	92.5636736593534	3.70945610461791	54.6342300995587	67.8397162807657	33.4286206447584	21.0235924472778	5.29229972205724	22.696912287356	14.5837139699104	24.9736147803707	0.18178034850521	3.0192689080824	0.876187758298888	2.03170026100169	3.2791989984435	36.3374739800368	6.52208708963732	0.0239227223515406	19.9056779401783	0.0706511407571809	10.3430169017053	1.67337716200896	10.7028087227427	24.6696124548699	8.45366549407212	47.9529343920849	22.6895809490214	47.3604083293041	61.234191010894	8.04084086480715	45.4753471193859
TCGA-55-7995	0.0343864121759005	0.00748171404877319	11.1568333289092	3.16790197183567	0.00512257318038743	13.1522464985533	3.44038384325622	4.03242735956689	20.10027677904	44.1132516311609	16.7343518114925	0.498643841001798	135.049031013565	88.6874846642547	1.64167644398042	0.0483610337072127	41.5871003929851	16.5052166080147	87.7700354335588	3.16508993620962	76.1682177807633	83.2749152330843	37.9505842396815	12.3231007761358	3.25249630238592	22.9256327169218	5.69359629793031	37.9010603945539	0.157596273223113	1.84588746138915	0.821526265248459	2.50586383663054	8.15198417231457	46.7079536278809	2.74496925679081	0.0127169302183132	18.2199931447521	0.0694897205189217	7.16852297025441	3.10098690605239	5.11061758691618	16.0457530548987	11.9236898375243	44.97723481113	14.8435359575815	30.3174326661004	127.721104506523	7.59915448139765	59.2031545293754
TCGA-55-7284	0.107622073690491	0.0289076307466055	44.1145186929691	5.17124087060462	0.0140970536280495	34.013454713759	5.29123938941713	5.05551808230914	46.1190981843256	82.5965563827058	12.5865580795482	1.13104619359115	114.006029884459	56.0473243964746	10.8806309710227	0.0594212307907439	85.4221504884329	9.03277788436855	76.0650803420478	8.60755210256731	64.5370859611066	110.063234068487	34.0057235040895	14.9596437701853	7.20241493238854	18.9490084308775	19.2506403971564	30.5368393804438	0.278258826154784	5.10639464506662	0.896476692804035	0.438568867609503	4.56286519939639	76.8848697144755	5.9133724343185	0.101723017693425	18.5803514050261	0.297288006511659	14.3808949859404	1.81213018784747	17.1485068924137	36.7781499765433	7.92398604649284	89.3473701885282	13.6030183459499	34.9399354144498	161.893202752096	16.594096907964	72.1414088315304
TCGA-55-6979	0.0435190914706213	0.019377747998018	9.4804563466761	3.07480709980916	0.00841989472777166	14.4724595388552	4.4650702628423	3.26798205252022	30.2307660335612	48.3113592997671	14.8314713436707	0.544512924376742	91.3110644968669	49.5166427313091	2.5502297526234	0.0225462253351787	45.5686225892254	10.3125861779926	86.8433712572689	6.44803706808044	90.168113484318	92.9575316291611	45.0481955921293	11.8853010429678	3.60762452889841	19.796923711146	14.2050693484363	38.6735283606765	0.176624526917474	3.52333414970366	0.684576212512181	0.930189338666347	3.37834880281909	62.3043125609153	1.48025543598874	0.044455879272847	19.8498399789571	0.0946533409959477	12.8004898572688	1.58692008780052	6.1244682321103	27.3732903847451	8.893482910916	85.596329205153	12.4845409549966	29.2776036564246	56.8437087295616	9.20943750707641	52.8740137384659
TCGA-62-A472	0.0667230149789651	0.0517888554225451	42.7446211003589	5.5326565484657	0.0238513973343142	39.5314372567332	3.40631968973606	3.24041490030037	29.4278700394057	134.251456699068	25.2980236053561	0.904178367155192	182.854887937381	146.25204226257	5.67122370093251	0.101637344188267	178.325354831137	21.3479400215728	102.116649076735	6.87114969932559	263.752687555101	113.371445228644	123.180168567136	26.5261787965027	4.8075440991124	23.1532436157698	35.9847954699745	35.370222665473	0.274417251012123	4.54230565524382	0.885117844818101	1.40070761272827	4.96739387098671	91.5368984235933	8.89281885542388	0.1072315719384	14.6533111058604	0.122400498501267	17.2541974390888	1.42827698636628	15.8118256228435	41.4004395923468	11.4036512483949	83.9646213891414	23.7714839992461	64.4019979641043	63.1857215044475	18.5694404777825	74.6217391014904
TCGA-55-8204	0.0580684725290013	0.00769246898607687	6.77390472200164	5.2006496885683	0.00350784075831561	7.43953730535813	4.80243433626307	3.46417674674538	24.511901856174	38.0992317599539	19.9647998690143	0.539100956708946	163.962719791992	43.5213150343047	1.96840746953683	0.0163815890939801	19.6088599069863	10.2892859432614	105.970007128175	3.31391201448691	77.8076117775548	54.2568774055957	20.6740359865666	15.8773652538696	1.04973512957793	19.9562086704827	11.3780293111228	23.8502155224038	0.110566633897698	2.75626228498275	0.869726101287444	0.916210349202008	1.57534281156996	115.67616487218	0.989609985144158	0.0180883414425526	25.0297569121228	0.0951943203339364	9.81336417642725	0.792741649559879	6.09953949100381	37.2622353119929	3.96492040029928	39.7926884497603	14.7775374354589	60.5022965382798	141.44815264723	4.07542581826541	56.7929247980741
TCGA-62-8398	0.0644482625936371	0.00677126258873451	18.2914738555334	1.59894910841456	0.00464028402893205	19.1233150978876	3.63817756768517	3.9163780860209	30.9067021734529	69.8985340786824	21.0599706609127	0.769732908790911	224.225275889745	76.8497064864756	7.04597387515085	0.0331459913899093	41.9289127322979	13.6850720990226	107.559893776971	4.1495905694628	27.1425416080505	71.7808113889271	55.2934691914767	21.281097950352	3.97122656607555	20.3598930115234	22.5115832697206	12.1564180532288	0.0728165422980016	2.30369370727978	0.947852206902331	0.354509291324119	4.22972029631517	35.1037539440256	8.20448117876862	0.0257470971278792	15.5392231919179	0.0923976124143763	8.91839867041166	1.61295881827424	9.31957070732636	19.2299124877139	3.42914931959667	72.8219195208268	18.3204839499985	45.9571459826663	212.857764305898	10.5201459585843	60.1179670849575
TCGA-MP-A4TI	0.0270139934731349	0.00513189820630823	6.93382446564435	1.32177610158628	0.00438485974980347	25.4509413921059	3.46845986111916	3.20349907047221	17.0412595821152	35.3185319913608	16.8412895065195	0.196389758164889	92.2594610633474	62.5798568862217	5.99998199113683	0.0107978716443521	37.9385265980623	10.9602189862945	102.114988696931	2.36335492980878	41.1734451489483	50.5245034409732	28.2892746836125	15.1123416290672	0.889233457434993	20.6094801254422	19.606708690507	12.34744817373	0.0933664219028895	2.54219923647288	0.660296024167392	0.30735083260082	1.71222127594724	18.0370100543282	0.213636187019468	0.0197782719279694	14.4671543425424	0.0704280201941896	9.72787601569286	1.96910358415765	4.66208595840546	17.869940830687	4.2072659839545	59.0369883655346	15.2203618334971	36.2706471259274	36.6081434484991	13.5085059157091	31.054960672827
TCGA-67-4679	0.0534689159344068	0.0293815671154089	23.9614059372721	4.1060216879074	0.011941837702867	27.0772443729024	3.79703497838085	3.63022665417574	25.4531257524144	60.2147767894272	19.4353773803328	1.19893278174846	126.686869368088	83.4569085326714	4.80977552534922	0.0550156608268922	68.7001344950595	10.656053536841	69.4875588246706	8.0414750809601	36.1019354057188	106.671217710608	67.1323791068178	17.9664025615103	4.93753006862519	19.209428702618	14.7279507479079	28.7815578134299	0.172348620620355	3.25696933326456	0.791414842932214	0.825060665240177	4.81146345788315	113.098993014057	10.3119984613133	0.07031678972873	15.9877056768495	0.121031141887842	12.1467453972538	1.10554854475659	9.26537844522569	34.0917554350119	7.79508487875376	79.7429435626436	18.3314755676572	44.3050809453774	60.5027766971579	14.3281126550053	48.6947728677674
TCGA-05-4390	0.0693136982970897	0.0280853189840608	15.2287087375506	4.61947496272117	0.0121358090359203	28.7020227912572	4.27938434190553	3.81677237649458	34.3723673611086	71.209247351279	23.8991675790762	1.08066111095931	391.93292452526	101.124867092491	9.49332264143294	0.0800996579814198	103.820421512714	15.8249528489343	86.3690669683126	7.16164245452837	70.2015249469337	102.589816133151	66.0640573958473	24.7219165851511	12.3209006208356	22.3015284238423	21.8534297198375	52.3730491710998	0.214590522820638	5.10236485167523	0.832426437815052	3.34198061109099	3.25793289895693	102.359961798027	6.15206603998308	0.0941523264512706	26.4929866100176	0.124556542384133	12.9144050059933	0.947007314883054	11.8650483634062	26.9842929622174	9.9335750573608	65.4341384312961	22.2922641101617	75.3650940225554	98.3579518774357	16.3733371928263	64.7088018422567
TCGA-44-8120	0.405558336573075	0.0249021394565107	59.8200792031922	16.4015998540909	0.01410740756724	23.6738932624907	8.57432938529369	4.45674647553748	44.8704948092763	97.5541056725615	20.6715323578568	2.32513401523656	216.739502066447	90.7526414502206	6.66094491569935	0.0345858190465115	83.9622405086013	11.9330686471348	81.6106134054871	13.7955368663348	164.314807335566	133.317798757905	39.1141830136543	17.0547148106173	21.5306604046104	20.1437172993312	20.4163874995298	41.9965293255012	0.217078149375375	3.57220427800343	0.775702110307036	3.42790918963853	5.72893353804092	308.741175676103	2.33241022442945	0.0734087518065644	47.7191654058494	0.0835008187286424	20.1587155855759	1.73768655402907	53.3469851140893	246.861877011572	7.01920616391387	91.831619366485	16.7266509101995	46.2346345998913	113.128185194425	15.2879568625101	114.555346671928
TCGA-O1-A52J	0.134984736510871	0.122536951627073	76.1621645749825	20.0024628776967	0.0461532628356676	37.0114972613791	11.2572743774888	7.52320794360964	84.3855763152225	158.214641514485	20.4546014418552	2.4446884848111	198.944562298247	125.880256687558	12.2171745419202	0.272210526653955	162.535930581241	17.2757202399995	97.5875523493449	26.726839971981	267.05503313285	219.046776722891	87.5868428113192	25.4088364818651	28.595931498745	22.9425842970109	45.6784437207429	67.3142440223346	0.427266324313513	10.5067083368354	0.884094396224034	2.72332047154326	12.7255960609989	298.471561437222	14.3143922984206	0.366031295798516	50.3407454978324	0.309377147043526	24.5396762559409	3.65940256803509	27.4009199507477	57.5802554006303	12.004817423155	109.700288323343	30.6193300876368	44.3386274074033	104.086150688628	27.830180094059	116.556538609388
TCGA-67-6217	0.149889688967856	0.0394023878040912	44.844357246537	7.52599001284512	0.0194197697202032	28.786476863265	10.818209536164	4.41792695202965	41.8691894062529	69.5251224004852	20.9166496102686	2.19858710578306	141.428259012834	83.1794973027455	7.98167558141074	0.0805034301229047	101.948338825706	14.1773306812836	79.3218490113478	13.2733786005667	149.742492346899	164.602906580991	62.1940742936867	20.7314000251445	12.4193354356505	20.20099795162	19.969216550682	53.1351997211789	0.287744178666787	8.00972609594868	0.774315154769867	1.91746817693388	5.22155273502503	210.449958147406	12.4316149291892	0.0931180639721422	28.2258412787357	0.127582331054912	15.8433834865101	2.67132679045137	19.0552931858185	55.9583258881803	11.336388554317	79.9524888461008	22.171031319039	37.3204532649545	76.8075895826694	19.5833187577233	64.7061599858868
TCGA-55-5899	0.197186013166249	0.0181363051289171	23.5258352220611	3.05571896912921	0.00557465979347309	23.2285819495513	1.76188357216572	2.48381708101933	16.3089989766527	39.8768857212799	11.6687155055048	0.863538007503422	205.145320381082	38.0680544040803	10.9878378326961	0.0359868308383174	68.2736977398727	7.10936405398143	72.9906903953658	3.20178854283068	106.346212421013	119.091534013811	24.5992927363719	16.1776987525827	3.09222930524513	14.6142094805247	26.6173356091277	17.6155231718041	0.193189535055748	7.34240245657724	0.682418087350082	2.27412998388083	3.79965340044679	116.940451341692	8.00893953779514	0.0370133619154954	27.1842612522208	0.0576112980224062	5.74951832999116	0.432795963942414	21.3372698295271	37.0977983180613	6.21479824750699	43.9860229638125	6.91627979073408	27.4554084055227	201.413727564191	14.8716440821573	91.2439246445691
TCGA-MP-A4TK	0.258453790421477	0.0308482826664076	61.9708963491305	14.6511876829966	0.0168179037895678	37.6171154305993	7.24158986299741	5.88622682043884	53.178773186772	110.382309915612	16.5111808902048	1.01540769721423	121.537770010868	60.9482518917094	8.18370609396934	0.0249610555297646	88.9657940089842	9.9053196957696	94.089313340653	10.850767619754	161.95548842124	131.265562763717	78.693921732172	15.063792044929	8.43646190277809	18.5069968228181	23.1001189893023	47.7864755760854	0.315906486518278	4.15419340269709	0.69059572653269	1.49053284144599	4.40851118059276	338.0173030032	2.5100514621608	0.15088975419444	33.5155335424545	0.176818630557895	26.0085819771961	1.06483474154815	35.9609212555907	130.264229675509	5.408070791522	126.793640884712	11.7302627366156	40.8546477453399	101.019173813025	21.9364088769662	131.369616638313
TCGA-MN-A4N4	0.181945982206908	0.0331593275740848	34.4659679208696	10.7154004373518	0.00875523970606065	13.2943865179273	7.3486177629597	4.15028109201024	44.8264936618642	79.3667254196085	24.0127022074904	0.532044040634902	206.442463814381	86.1121143329801	2.78462131337431	0.0143281597517045	60.4187350064089	11.9818882135786	89.2394467998881	7.12415946472685	72.5206883878526	96.7480443332133	49.1587252413906	15.3443837685087	8.27287375338603	21.9274890721507	13.4162574446157	40.9515163442821	0.211218453459794	1.96934225894096	0.893557037509007	1.55526121100448	4.42408787347053	164.948763654801	0.520749381904696	0.0542449670349806	29.9541419338777	0.111413464624586	17.4824840796716	1.42439307021586	18.0740792409367	49.7207579783821	3.50439926678591	83.6245534443434	21.6839377620924	48.5002259206214	73.7175727401039	9.20000895351832	104.292528152037
TCGA-73-4666	0.0897796713037977	0.0130220678853722	20.5077574164908	7.82781079535006	0.00508352404758866	14.3674787455188	7.91138923486073	4.80515410839079	36.9649371058786	159.545592992309	26.4119960055578	0.568009636705844	144.866662895881	66.3337532429082	3.65642138944943	0.047365106041624	104.536594966913	13.7870634435055	136.403450553896	5.96095271792717	309.849301839887	194.084590295019	76.8654523157199	17.0981509576114	3.68185752675993	22.086473509329	18.8360753517848	25.3070538913751	0.109650393664852	2.06876638841513	0.72634638446348	1.89771578882595	6.0690984054761	53.4849441108682	2.65418340459874	0.0188508733329295	15.3689676919332	0.0750013262941693	18.1609935735434	2.12365585261696	23.1905596123305	60.3378848711912	6.38882940667253	70.7996814548122	20.9978069710044	53.795992844803	129.091903024399	7.18566930129198	141.796878880279
TCGA-L4-A4E6	0.0413411625606524	0.024170515214089	17.2811646185367	3.5636378230363	0.0140696005413592	31.4423500628861	4.72971728177284	4.55029315940253	23.1687690991458	50.3052499673465	19.4051919092765	0.832919790423714	89.8056642673226	64.9860129184668	9.27086836716167	0.0457519152583833	65.0133758794907	10.030369640001	72.3479603565911	8.53660141979672	34.4306451212299	71.7352053932004	44.9336934160557	18.9019077768938	2.83731774831235	19.3921711094049	17.5944741899522	29.3028809323636	0.157373972260142	3.77795451416079	0.700135683993934	0.492784102692424	3.30625017169902	54.12424340458	3.12089920145988	0.11261780130852	20.60618549012	0.110830158109005	10.1911678553171	2.041890820748	7.00904198144515	24.8836740704275	8.82838248746903	68.2457492633101	20.7086259101335	39.3922182630391	43.7611067339097	14.5955307014202	36.6640379687358
TCGA-55-8207	0.113222138103584	0.0571748677770557	41.1719336216149	16.8660617354643	0.0231744794086399	42.7251175596397	12.1266223253251	6.0202142977484	61.6099480452294	101.275789502839	20.2369395161553	2.83238422607152	121.633142376066	96.732237521658	11.5976702672017	0.0635777079854775	139.108840192337	11.2167762944163	78.0976634221446	17.8531863350043	132.723829488981	160.253959374442	84.1901016142522	20.4672366908191	10.1774670641995	18.7694965400902	37.098404294413	59.460208170472	0.302020135505759	7.58291842714295	0.729789291586737	1.84149252788094	5.71777818569127	208.800429242785	10.4551166666638	0.194275825329311	33.3473889379834	0.167586902303841	25.7837198746752	1.27548522926562	18.3156094209704	70.0693492950774	8.91239836308264	145.349932715936	16.5569543193027	51.8125767797589	68.2348968898447	28.2568674243115	71.797414027099
TCGA-38-A44F	0.0427620789172587	0.0262177750438439	18.0377304078109	3.56475920540682	0.0125467968906369	33.5402902829103	3.73648475364492	4.4902442757588	25.7895735602319	55.4699528330927	15.0007232695077	0.738620178816922	109.111397578508	63.1836254664217	6.98606237198516	0.0307351780364765	56.0426510061052	10.6826822671462	76.753521599043	6.91238251091787	25.9847910404611	72.921943962876	44.5507225424002	16.6052920374546	3.66505746515991	20.1706645870776	19.2188673125313	15.67669738078	0.160261989040326	3.35810061120097	0.777482869973516	0.523106661871941	2.3973364851614	56.121769612877	2.04380041736878	0.0938427109619133	23.6262582863679	0.148324794458081	12.4249238232376	1.90315806359231	5.33448653960219	18.7301962102091	9.59882837229622	75.5522789932134	15.6692470084478	34.5197663319375	61.7493646495778	14.1695793754547	35.509563273096
TCGA-78-7536	0.0339663257704865	0.00981895237340041	7.07693169583027	3.17327787747453	0.00468703014825271	18.0765852077777	1.6277633251177	2.64468722353817	16.2180143499818	47.9403804586469	21.8966065655585	0.945064370408696	305.277717470759	101.907026139245	3.04932788681436	0.0434572674798673	106.450434951452	15.463370271416	80.9872079010837	1.97017212207428	119.649415099866	96.5331492067975	29.3490506797201	16.9234543560201	9.17203973584502	20.4862317291297	15.8372010738555	34.9135979124744	0.16217011106958	3.174238863651	0.884111893956891	3.11234139715952	5.52448525573997	105.359426783851	14.2339533697619	0.0100140603360262	24.3103095040522	0.078265775610582	5.70462362486224	0.654984007637438	4.03137079486604	23.9937859441503	8.92763899224856	45.1443550785682	15.3716957610135	67.400758432647	129.385046897673	11.8739883668795	56.9778298198627
TCGA-05-4389	0.225701762393483	0.0465265871795598	39.5459529087645	5.93647075330216	0.0146769822256927	30.7064305711759	7.89841029326086	5.05213003791097	46.2446080904807	125.488595180718	21.0022247802111	1.88894953450034	194.888964367623	85.8466007769751	7.53491551618013	0.18470492700022	142.341062627624	16.0101580909253	93.4769244156589	12.0631151658893	194.396683480654	188.09831173559	79.3393471783202	21.6960451135807	13.7620159871068	21.7432279248662	28.7790436199865	51.9304774873239	0.272081320489259	7.07720457433723	0.817127013099846	3.29359472404597	5.77375403603383	209.759646531819	13.9267907714475	0.135273753272492	45.23901321078	0.114525131339104	13.1426105845394	2.2415227793541	37.4345787428819	76.1914414450068	12.3231789582446	95.47292291951	23.471956097662	34.0221548532199	277.115181138265	14.5127683603555	154.31146584112
TCGA-55-7281	0.09492587334592	0.0522959643298272	33.0635385960932	11.4955942751558	0.0166522423876611	31.0456267617318	14.1325345491218	4.77269780316161	94.5088444494694	122.406936923447	23.7294964989966	1.5730450456535	153.469163604664	84.9739717943152	5.78430658541005	0.0415629117517598	99.2270570703139	14.4547872295503	98.028328444458	12.8695915554935	269.744692404566	152.33057667752	120.168329738134	18.9853921730327	7.63298494362048	22.4360022925453	31.883626455136	55.33870834186	0.346636428119544	6.81870217275411	0.794215807503867	1.28367987091779	3.76119697078049	200.639245529668	3.51315935498732	0.147311019122527	34.0095806529456	0.269142100194696	26.2339677958445	2.11238858580462	14.0470024437082	58.6951048114421	10.104428710185	180.011457596351	24.9001598203026	40.6826814777184	87.4090180262283	14.5528916508221	100.083870652065
TCGA-97-7547	0.21578219425545	0.0354867157437642	96.1727934400852	7.56673928297673	0.0157170362204717	21.9448213112533	9.2471746149919	4.73122641659131	47.2287106233679	95.3788915066831	20.9625525402764	1.15554261043902	137.776108888133	62.1745291549507	3.76413759788962	0.0551346625605346	81.9316460490276	11.557460613107	72.8697347134628	9.90493870379353	76.2235265070579	249.139863886023	65.8929139798447	15.7252090089057	17.4174008924503	19.0327219627203	8.36531729317508	23.3249458426729	0.136154622717133	2.18670983436577	0.817727984824868	1.08928828963933	7.97263523915021	271.247905471248	15.1418578243074	0.112639834542565	24.2265054741654	0.15683808316358	20.1792935541846	2.36697983537727	34.30230381108	52.0477282451908	3.79144979542175	140.493759898062	20.613245490707	41.3427029248481	112.854609423622	16.935413396761	111.976976549209
TCGA-62-8394	0.108921339165669	0.0465721106311813	25.7437829555516	11.1214776344528	0.0134217029460037	25.0670695102851	5.78194185111014	6.91187384036472	63.0935013399257	77.1200076951807	17.5023504046577	2.65645913400361	312.340181742626	105.190097314887	6.00232783536083	0.0954063936830386	81.865645691577	20.8816275570476	131.616965683704	17.7218929124881	547.925040713153	151.943943167594	66.6090358337986	16.9066365048016	10.0265404706402	24.6906837492873	27.0063006566211	103.383273606808	0.635094108966271	6.59214357270015	0.944827260001637	5.325367939914	6.31217922819488	170.420512426545	5.83312548300402	0.0647155399341653	32.0543601265037	0.169153113016633	18.3332293961693	1.97097777992907	14.6366472706334	49.1911076439676	17.2259116187196	73.1556458481634	13.7323589189047	35.0710277047311	178.865340984357	17.9978002722313	100.940439242652
TCGA-86-8668	0.169221149503593	0.0344017479018599	97.5453302708698	8.077438845048	0.0234917069039367	25.9033257444164	7.9051323146125	3.40341262449698	45.0666368130259	90.9619145799575	17.0225807916356	1.69353569986045	123.976178928279	83.2262146733213	5.12210320737651	0.038989610355008	81.4018681725536	11.8179835824107	74.598084127095	12.150316251316	72.2780409044741	90.2092468553527	38.5805675505356	16.6226393784311	7.23202468149389	19.3774201060482	9.56038472330685	38.5180943408005	0.285360011546788	2.87199509439056	0.749372664718119	2.00028024613791	4.07889200024251	195.614707319605	1.61429361643662	0.240310111687397	21.8451175259734	0.123401782742591	13.9101990471782	1.54171720581334	25.3089908950459	61.3939814109162	5.99929264830814	93.6047431743483	14.0053958390595	38.9861994653672	67.0963601066997	19.070661442594	77.993402669688
TCGA-50-5939	0.095663443828309	0.0110449169756973	30.8150244557212	5.98571498812374	0.00466758574669618	19.3110344987767	26.8904983127658	9.86793192194701	64.2237255887683	97.6916301723646	26.558737226937	0.761775485642886	147.070263853549	52.4568394260478	5.42582758177851	0.0240688881928019	75.2335642974437	11.0115450017729	107.673080625432	8.3703100428048	113.565100151859	89.2948830000403	64.8382038413921	18.810491807688	3.50827496304778	19.5020270888557	28.1786929868714	54.249822968622	0.205558779378364	3.13486903979198	0.84772752210053	0.867932281652049	3.86414423298235	57.9786377315798	1.03346777177204	0.0314314584828715	29.3275369316716	0.143176315628199	19.4502381461071	1.55546946830947	17.7112525431324	56.4093203886878	3.7143480029972	96.1434785481854	22.0450875632108	61.5372522441648	217.550055454579	8.51593482958943	95.8626507207888
TCGA-38-7271	0.0414475641960776	0.0231178969783005	10.7857257514817	3.85223360978161	0.0105612069008852	28.1786529449481	6.32013770843883	3.11734716423036	39.5279913939989	35.1091601482407	19.023337773427	0.616816394716548	89.5630212369369	53.5243794725466	6.48092649047561	0.0264966285691016	50.4784682815096	9.22151069297233	69.108836815016	5.24431989417624	37.8556803204638	88.896384881198	37.7490454826384	17.0413436331572	2.90229528880723	19.6572914125034	9.61192621978537	31.3290601898186	0.136582819458546	3.27644832950133	0.681231348451288	1.12564478069901	2.24502029720244	116.242441922309	3.2050495818397	0.0884152152673024	19.4850819799117	0.111328974718805	13.4428468269491	2.25860107945356	5.95846196704556	25.7184698851573	7.16926353709282	93.2900702901802	18.2846787328894	33.6142110046209	39.6727794311379	11.2204905669476	38.484114934097
TCGA-49-AARQ	0.0198238839187298	0.0277389451889579	6.39194233197657	4.28735445414103	0.00908410755171829	16.5475070684025	2.57305437845709	5.78126451698205	20.3556782155591	47.6281585082306	20.7710450508309	0.487837282881311	456.816463295531	100.271086128392	3.69955905333882	0.0719688508092527	55.0258241694692	18.5494183901168	105.396500629868	5.55696386171785	265.782517699726	89.3364777478995	62.3826873518665	15.5198340177224	4.58310512703572	21.9225150292095	16.7804613549139	66.7926617587417	0.21939544609446	3.63617651917946	0.904210512164238	1.91216056067152	3.72021302716288	76.7275783439852	13.0991126696382	0.0452870102240744	22.6543403127582	0.119605303352578	10.9446128683297	1.03629346453228	1.99341869007409	9.16184502981805	26.0656777501764	36.7481637660067	15.0220000202955	36.332226429476	41.7239336593516	8.87908208402654	50.0989925482448
TCGA-64-1678	0.0707662055587721	0.0207748405116456	13.7918149647005	2.17150693351335	0.00587549012129831	38.1122963755709	5.80922346807965	3.19035049378916	17.8969626062854	66.5632154634327	25.2963962969015	1.02574952208148	420.72190066786	80.6932143583015	12.9672442001925	0.074186039429733	175.372962313007	12.8758126857217	106.31914552663	5.40181207108321	279.122245452682	135.66432955158	163.062087814566	35.5714697978878	16.5718432534321	19.4550819686753	38.2561987165845	28.3839259025262	0.180414102902112	8.43721129478385	0.831686407070446	3.64098741423321	2.76726577463273	283.691890723513	11.0613255511468	0.0415963695655915	59.5785532786675	0.115140814848221	16.139101917621	0.0991691239455504	7.14319224714441	39.5710745373992	22.5024383036415	45.4323159539955	13.5671232783366	90.2491880406021	260.272640598716	9.68576677579737	73.0661958882504
TCGA-49-AAR3	0.0430508497806863	0.0186684868531117	11.4650687300995	3.19095459340503	0.00754680532336135	24.7628111999329	7.23312152157868	4.31347281840569	41.7079498360021	62.5779208164801	22.8188342154263	0.378524680594539	177.280313385367	70.6611236623494	7.62978452439936	0.0176201305703855	53.1756782447058	12.9031552290492	127.367761584687	7.8235139221157	113.494544022555	111.09359727724	70.3082397013268	17.7461259271662	3.88206565825774	21.4610585776784	24.9952119335102	27.1284332500059	0.126386346953417	3.6852818933956	0.80494710665141	1.1401076274159	3.1824019513258	100.57002777998	0.769957072062753	0.0382477661908469	27.078333869288	0.111278859828478	19.9573297621144	1.51314175933066	6.1420709618476	52.5535085430316	7.52258027951005	91.4755227558565	19.574100060251	46.755410674109	95.6676673639221	14.3348270473523	67.8570631466031
TCGA-05-4395	0.0979857559559176	0.0108088690244991	22.9509134298937	4.1551239502048	0.00344218823848646	15.9265615094108	54.7319095982888	5.97398908395252	80.4821809361471	147.532748399526	36.4241652642005	0.841512700530235	262.29570655136	75.5928780671967	5.35478505790554	0.0496896950347594	132.364614815033	18.3686367128351	150.461886679585	6.99440316585863	286.969816416017	126.734909565059	140.306715502911	28.8721035795451	4.26196212110021	22.4258550287516	55.6235783593728	31.3601328580159	0.188420592152067	4.16099221799729	0.907049252714196	0.214572669792712	3.26137169340894	25.0144811011389	3.1966614120816	0.0289640884610872	27.0024670107625	0.0896894686626349	21.7370475015539	1.36890366601432	18.6542623092596	62.8966808783527	5.2218548697358	97.2331916193012	33.7618374142682	74.3730056015611	471.203106524027	7.52382542403431	175.554199201052
TCGA-44-A479	0.0291979396512267	0.0166838845216202	7.14403217345896	1.90195393675919	0.011056128479134	17.5743958567343	1.37254190231468	2.42079378137335	23.3523391598009	28.3460219026649	15.5102464346688	0.865145180772298	98.8203481387018	57.3900367084649	6.68266344369172	0.0295024885080789	48.730217892103	9.49765210554347	63.4659247751352	4.76101556431403	41.9403089877024	73.0106407651656	24.4850835092113	14.3715242344119	3.39638669674489	18.7606208977393	16.7143537001784	31.2613653510739	0.212527058375837	5.06834970942012	0.718556116669819	1.87017527162244	2.79559054193455	132.060543083809	3.1713157085612	0.0717892022702857	24.6911423192004	0.0910778012241065	8.41583598364699	0.932052285543992	3.96786630864571	17.758074001476	7.11904346187606	53.613656954844	12.4465686202881	42.5092416425277	48.1571955888632	11.2091926291563	25.1104021528338
TCGA-49-4514	0.151875451196535	0.0630258061057255	26.6258400064626	4.40081093249093	0.0114577234991968	33.2449199421416	6.22225093900051	5.20880394462767	58.2799077221646	112.947048089883	38.3205776879595	1.1685038216008	428.895975375957	84.1498744834727	8.85547112094903	0.122623944054505	90.1948628905496	17.7439835681732	115.906513235099	12.1546487226355	170.035922205566	229.042704229529	133.980255406464	29.1970904213847	8.659132074122	23.1684440135712	32.5499898422371	37.8365668940292	0.20833863162808	6.6366128105692	1.0017447677247	3.30293344301718	3.87558255368085	215.204662296598	14.1523851586987	0.15368212893186	56.271697107145	0.313765891587506	20.1461750444244	1.21641842854069	20.2674141297756	47.6900955715591	13.2584035222645	70.6158367312767	32.7858037955706	57.306350711287	281.037886221136	9.40849901345466	112.530889483031
TCGA-62-A46S	0.105508835708039	0.032739700465287	40.770494588368	3.78990920072918	0.0183799308725537	30.2537886547849	5.17149846753194	3.60431239542485	28.249286250009	79.9305026001854	32.0158181345595	0.96292171579418	204.751915552097	104.784231156285	7.84461506835077	0.0750029670732023	122.536704146058	14.8474451432629	70.365087711299	6.70737071107304	45.280228501406	115.024074749795	48.9135568406952	26.7341281008049	15.4607471797635	21.4896675331517	14.7299622236467	35.9253863884739	0.126552931255203	3.9887267834849	0.848263419329194	0.664215755793393	5.52977425655047	68.761776323377	14.5192865304225	0.0998123443537586	19.6089691184273	0.105210582407226	13.2236663004416	1.97660910382069	15.2085781149347	28.9792420962052	9.93285316257915	78.4887550230765	39.449300473776	57.5686057538434	69.1186704710713	17.2689576845649	59.6640356964335
TCGA-55-A490	0.428884197085817	0.0799912219944926	49.330470481878	28.7751071985354	0.020544600279343	40.8068003642481	21.8880820123356	3.85046677563291	71.0926509179058	128.6458484945	37.9080584794315	1.73685401225198	353.347962566839	127.393767981379	11.54862153668	0.0903868552153357	158.610153531954	16.5139296953214	98.5990726123396	12.784605401637	149.274150118583	199.490466401819	122.741280362686	29.0912781239637	15.463328040188	24.4231004804687	46.2132103639164	98.3614127713748	1.07840945069832	12.8851054546528	0.979791161180632	3.27726532733743	5.04005163885438	287.540489107023	6.06984684078432	0.210142696964441	37.3616333443653	0.667086021813151	24.4149351086193	1.24368990261353	67.2781869434098	90.0113755073589	11.5879496212154	133.424361926017	38.869975475047	79.9758425728654	121.89744906826	23.2703074947749	193.564805950092
TCGA-97-7938	0.156897231605026	0.0550105606122251	61.7246337521198	8.51277371909999	0.0216239111206852	25.5806327253511	7.27917486445827	5.44620719256686	49.6561002239471	87.559208058514	22.1841405141108	2.52859490549873	137.110433656898	83.3587709916461	4.64802846562948	0.065033900319762	92.0667228400119	12.3370720842619	75.6089146264632	11.3226509423328	81.7190695784715	159.142192035503	47.6054857742263	18.2827825880839	10.2545850907929	19.2855183804951	25.3487946453415	62.9232809288048	0.281557114433708	4.57740086539819	0.8631013051652	1.94132018591041	5.87319079759372	357.357168040161	7.07473497795311	0.105115604647027	22.2673512493833	0.144280894523138	21.336924526616	1.22852740499199	23.1366981976617	91.0148605282841	8.6501827649267	96.1687170485181	18.0732614430896	59.3801486220162	79.5055424249835	15.2398798717337	69.8802655887329
TCGA-55-8097	0.106412407797777	0.0201314705498464	51.9682205282216	4.10431630028988	0.0136247796940731	39.6210486084121	3.40622026158871	3.39140049025708	31.8321485936805	74.8024677667722	20.8124176038933	1.35089917344092	201.082761731781	131.960791659226	7.39768835677875	0.0472005301729979	83.692802646208	13.4143860623551	74.3508329239586	7.86240067457324	58.0257449404208	99.873256876029	53.9727529532096	20.0443295186043	8.17117573376895	22.7354254563962	15.5763092119497	25.8032142941623	0.190587994074621	3.09365585258508	0.827366810768586	1.50113127959813	5.59368673985275	149.796392474101	4.55168274090153	0.053030077427907	19.053921335219	0.116940270664686	11.7412984595949	1.85018347411128	16.4067301933665	38.4061411270114	8.41663180628874	79.5625404867884	20.9553972750142	41.8719073430931	61.8770775020466	23.8039923425844	58.5976518555566
TCGA-55-8208	0.0358220757479887	0.0133544098747246	6.42592088277645	2.78751066209382	0.00682324464081718	18.6695142728433	3.75092160709649	4.0634218850375	25.3491090380566	36.4373401268969	17.2773889628716	0.475351745070609	89.4802778990404	46.5747615375115	5.38323326279935	0.0222265619278568	36.2792447986015	9.64188181997411	79.5995736411754	4.58173646597456	46.3865224387161	70.621285225095	34.0004158808663	13.9356472251223	2.3304743351856	19.7509421814599	11.1987744304996	34.0643494976828	0.125997096435327	2.50600020308024	0.698109512494392	1.26098842522001	2.81515050639012	68.0464886163186	1.72418901907071	0.0330167006981674	22.7611716049865	0.0854079317648573	9.51183522947203	1.75517949897474	4.53692614416511	18.9705883396093	5.86448657630557	75.9904352219061	15.5021699555911	33.0606810204011	51.5226231248607	9.57129248383709	40.2945217998537
TCGA-69-7974	0.0875647970125167	0.0172153681695295	26.9857680114933	6.88603532474451	0.0116224259436842	20.9497308056446	8.66044562455697	4.0273079161729	43.0420600981013	103.884627530905	20.8768533629323	1.22262327249281	144.477279175899	79.5501058628209	5.00891316845371	0.0515865301578717	108.295768579688	14.5216881950274	106.097674388345	8.49048669138078	184.842005851277	121.872865506885	72.2656227066922	18.3621118638511	6.442457504647	20.4706847007559	35.3325444299378	47.7055393532561	0.183765076115376	4.25730990129576	0.784718137836251	1.37798228956907	5.0885019208027	84.642354637016	2.77815930417091	0.0691417187251549	22.2419800340678	0.153004772396532	17.2502070186546	1.64398167859085	19.339640536905	59.6754334341136	7.16237869786685	122.218534618905	17.5139891653202	37.6048053476311	57.7864309917037	14.6231456784332	92.6855272303319
TCGA-55-6968	0.0481484060578032	0.0103568550591182	4.90102276377323	2.28609188489284	0.00522522290386804	26.2934357807124	0.467643407827524	1.61027533935919	15.1585976532984	19.5166715771615	12.7202704297087	0.351573947541737	198.221004306927	59.5695852661865	10.4881295598737	0.0272331868277224	97.3562809506979	9.04317975761873	68.9329354446144	1.94863892889616	151.691752593898	103.151993115152	31.1441974332366	10.8524136148806	2.45908199210234	14.8823531449541	13.4782985152529	48.6085184956325	0.25832118205026	6.46385049802908	0.814782186115248	2.40539592924305	5.23917695124459	110.01430830029	14.5421149590584	0.0185756781929134	31.6156887298697	0.128230452275981	6.20533371019931	0.333436497932581	6.16614324601527	19.97936424104	7.10314248637715	48.2248183114037	4.9283418983337	38.9700134489278	80.4717488117964	11.5194768329493	56.4936236928384
TCGA-44-3917	0.0486017464262074	0.0092311973867954	7.62633696648226	1.10011122028403	0.011417435959104	14.4995898338581	1.0876001608988	2.41542571257361	10.2254256406806	45.7363713417769	17.6088008693201	0.426886187100166	88.1770433993384	61.7841517022852	3.44606100173129	0.0370529588656363	90.8734795205091	8.78136284411578	56.4002210687922	2.74965999722524	50.9378024054938	94.4286349247626	22.288957031416	16.2110322145858	2.88862254526955	13.5662466801937	19.0202300322665	38.2749947221878	0.228877705073441	5.60433075088614	0.818469393708758	1.31277319075999	1.94203005653669	192.685120967546	8.07021335618429	0.0320498559465371	12.7889515975646	0.0644753897241901	8.75150256616152	0.0495561576022453	8.09816067841042	22.8487944908859	11.402627344217	33.9589542039698	6.37258200007168	96.0331332147063	52.695276788155	6.29396391279597	19.1570671699712
TCGA-05-4415	0.0326402238769689	0.00244528306446727	4.84721536176535	0.619703344601335	0.0027542689632575	14.44929608403	22.8527282419526	5.67962446236398	43.8848565866289	50.2791668524001	26.2703152445253	0.584157010548711	276.4170878844	112.4787916365	7.47918060180061	0.0363181631748125	52.6695772223035	15.8600372427176	193.535119575864	2.28978566731221	142.56247414746	70.8073554825904	32.5376210190137	37.0055169024389	2.29515627358182	16.842248751002	131.090091558188	26.5263426245856	0.159390646661475	9.21581238421693	0.999106276710301	0.616826167330416	1.86241603332453	22.7839991324314	2.52132861161485	0.017445827239835	16.9176070596044	0.0635973922828859	7.54698661898964	0.318641701464637	7.4940930004883	18.4982329589392	2.99599388767373	30.9604408884588	13.9568501092744	112.741419034379	148.425339735956	6.87584052405142	47.450789558189
TCGA-44-6145	0.0810593626233557	0.0155227385679581	17.8113522608826	5.74953307016919	0.00646992659616465	19.5689257596911	7.25847321521918	4.65197982860992	48.1850888129099	63.9008329484887	24.1681486648443	0.935552051147855	125.254233183886	51.1191043210396	5.91162959487898	0.0251725829821147	68.2845543370699	10.009776000938	81.548793036332	6.45588639027982	131.358369744868	95.1788780677474	51.9798609720243	15.7515755524564	2.22583159373946	19.9246437832641	15.2259490624187	52.9019847573329	0.196279344014285	3.00805606878704	0.813414875826174	1.03683002470329	3.97962711181248	85.2675458007556	3.29915405130279	0.0340135511897486	20.1780844808155	0.156261674173501	17.5259940123689	2.3496005922737	10.8251220328894	51.4195464724779	5.7397287271015	95.2824433024764	23.1086157772894	41.8486291860107	118.596067250065	9.98777234149099	72.8572697436407
TCGA-75-7030	0.0828300908892492	0.0313186871240256	37.8085532928085	7.31902593057748	0.0136997138405116	36.069819745486	6.69855407131571	4.60720656968668	54.0173061777	67.1511991231928	17.3964939751051	1.13046803177516	114.564603185453	49.1283603787579	7.19574362589875	0.0210269807999541	51.4937052469884	7.66185186887484	69.6399983638402	9.26884711036092	27.6132361680785	78.721509891742	37.4188505558825	14.9016697595157	3.89144282422986	18.5588582035557	16.2809750249525	31.3898908834496	0.186172492101806	3.35039613554404	0.787367109451994	0.801272691416492	2.54462287690921	163.325158283373	1.38888443495822	0.121495769169934	25.9140650188749	0.227763508898406	21.4481691517644	1.2849627664767	11.2394141504046	43.8453813618606	6.50053582834351	116.000274994371	13.8099527647312	48.8989170996874	89.6133457394829	18.0546110222279	56.2660651852556
TCGA-44-7667	0.0593836156871563	0.00485559462116025	10.502329678676	2.07606881671643	0.00329617755585483	27.7346495123689	3.43463721551085	1.39349495266304	14.2307439296002	33.0673035108885	21.3767606659951	0.270560820600077	521.676375144969	141.931930501156	5.94674827421378	0.0280402374442975	99.9925370846573	20.7663504113745	128.544940406335	1.44298584990386	248.407545611244	65.8084166812347	23.113227296971	27.7165340491822	2.15781682257068	21.5624411588703	22.6786038793913	21.2353271759421	0.14335506690817	5.54370519899286	0.932722969214807	1.96970746754395	2.94038147417943	79.990449563952	8.92922520514656	0.0105985774499739	14.6525757703775	0.0903466569147166	5.54842913714812	0.306406480946409	5.11451773906458	15.6629111498589	6.81149821629226	33.6720259153034	12.6459635073084	78.8731775872626	67.2303800986581	14.0610212904346	49.7051232125311
TCGA-97-7553	0.0576774057491702	0.0143354056496856	13.4800601925368	4.98242968623606	0.00867354156181569	22.1024366368474	2.63406456029212	3.43278128963406	18.6529955659792	38.1672337402412	16.7469103523556	0.760308375131673	82.1496840360718	53.1953526762075	5.06997643346789	0.0316658884615698	39.8377000740302	9.93504679360497	71.6792600353121	4.7942335148595	93.9061000957201	68.9746811262834	24.4783373916969	12.690409012286	2.48427197454681	19.3578570173592	10.7811689461463	31.4968225482777	0.154207883757308	3.42343222240464	0.697193815076537	1.40684779080713	3.59968362439053	72.0140542294925	2.85831535699201	0.0432832457458595	14.5796030692253	0.101865410149412	9.20845537547042	1.96530753724964	8.71568573569028	39.0385312524098	7.40562422566876	58.7160507432237	15.0525784998496	35.4310816276622	49.556714999932	10.7009494498525	42.7820372905039
TCGA-78-7150	0.111423929676895	0.00743062507480124	19.475904622905	2.47562167467101	0.00361811062512215	9.83930911753391	12.8208206523092	7.51599587954671	53.9824022433547	59.7179684924632	24.2551488926121	0.95446033769449	186.167297643066	57.7657826153378	4.65989272272174	0.0197148171023531	65.0380093957219	9.5743403835538	126.394936247458	5.90884451218214	173.116593750218	102.991151791849	30.2276897208841	16.8568252051562	3.79297279652602	17.3849058814079	29.7511214455368	62.3483388867689	0.228377235079272	2.32781961285284	1.03160594552366	2.13511152090414	3.25613390000644	62.8649153689604	1.4104105746689	0.0290519897852509	27.3342974017558	0.0786411277123302	14.3559582883926	0.389300471524455	18.2544933875497	47.6961824359247	3.11704597949829	46.1579745956859	12.4504932016881	64.8051794819125	409.872268857637	4.9314346192912	105.135934016632
TCGA-69-7763	0.155359578259058	0.0346558121246852	68.8287184492485	9.96601280446272	0.0169883778875165	39.9507041299952	13.5483222164065	5.42062398486126	60.3246204953328	71.9164210362238	30.3163664967143	1.19818226417017	176.913101873711	88.7863238123229	8.71785558099236	0.0384155592359346	143.352559999594	12.4715395734195	82.7766943745846	11.0561208095204	73.0889129102974	112.997310766401	68.920819342151	21.6621726986674	9.14529748406786	22.4725151823727	24.1815764336959	60.6630188518799	0.183633298649131	4.49096966242529	0.903092902621053	1.38178555008541	4.01639764812669	154.810593187969	7.29542396284849	0.135541159998326	33.626490527631	0.169016683973169	19.1898972511761	1.48808389362197	18.2061823701851	49.2245721306941	6.58699236038806	106.518953891775	29.5148331233863	65.4032245714943	79.3834668643467	20.1897251353779	66.9250533139033
TCGA-95-7947	0.100163260084663	0.0168923572372394	14.5138492698963	8.32357265733921	0.00597803157740993	5.79095889628109	3.73712993636853	3.1999715970281	23.729875185564	52.7410751865165	15.4471195784656	0.857610224071269	124.569487236681	62.1935203166653	0.574872230500903	0.0491273178655155	61.8596867406756	13.188875934929	74.904939595661	4.77633995624269	199.54048860772	145.785797610986	34.1677163069476	9.53958987729253	4.9780959251188	19.6765641770961	2.93019420950797	58.8363643150862	0.173536662746115	1.20724145672427	0.794791869807764	2.97036686835391	7.25333069569498	66.4346572606917	5.92080982552152	0.0173783668608629	18.0721100179597	0.0453458501155993	9.4871139733637	1.61052810860164	16.1335286604632	30.9745547609227	7.63497618350347	34.9085342438305	10.3345432151488	29.35753705906	110.573931051227	5.20459990439041	95.3901133547009
TCGA-55-8089	0.0635277938982644	0.0175333858174962	16.225914641086	3.12349600803109	0.00816275361942594	19.10492450653	6.30799065469628	6.42665518029618	39.2192196807112	62.2891243733161	30.2063619770485	0.348428985111785	139.53300144532	65.7333801943847	6.17806572282202	0.0241729159520623	74.9120686246379	12.9560540994019	115.81481689842	4.58908595860786	111.186401190777	100.848053465714	64.2262890095075	18.5953899224245	4.32891650679257	20.5231579507266	29.3743613413801	36.6658573246764	0.141568738392792	3.37844027880047	0.808402105062883	0.501314189440282	3.27928666820461	50.9027881454251	0.804362335016552	0.0724373723115691	26.9445267712022	0.101826475207274	14.2586846300163	1.75469354203917	12.4421101340633	40.1056858168884	4.14085491454617	91.4821001376474	26.2076802137345	51.8109565186141	90.5685787515959	9.12799400771518	78.4629231902359
TCGA-86-7711	0.209074479462904	0.0144108367991464	15.6229474737153	14.0055652218236	0.0048620187471887	10.1226714740935	22.0489071070365	5.47529914137739	32.1243836498123	96.2721570116016	28.8315405317558	0.656109206809167	186.492326700872	62.5852853021858	3.55443242215638	0.0306296682642972	98.8180418652136	11.765073718015	99.4958472128975	6.51133144429025	145.099626909401	108.407445808815	39.6511239084093	17.7451943913476	4.65413742566113	19.3790074524774	18.6652541224055	76.7398932239563	0.288439712163842	3.26669224052468	0.844976552714269	4.42033155021394	4.29102089269962	91.3697129752267	2.97872583092327	0.025245419800083	33.6135323058141	0.0607843138533283	9.17215868926843	1.04504750675194	33.4283262221182	106.13415651661	6.70798360226689	82.2684241327641	26.1847703429713	53.4123792242912	241.671571453247	7.09465748983729	138.236161438989
TCGA-55-8621	0.0476284425733117	0.0272695562841111	18.7874814278835	5.2879075780748	0.016285771343838	29.8335327219417	3.24446289082052	3.73252788515663	26.6762817537409	48.68576045711	17.4629248523638	0.914185332800734	101.736708304912	63.5112546644207	6.96823630180126	0.0421790212025598	54.9299193942569	10.6405961678763	77.0587039192853	6.63932473141964	56.9069749475075	85.5907149956734	41.7255355896483	16.3848808278648	3.6022734349186	19.2522058575337	15.6293324031815	26.6991302772177	0.160623745093238	3.72528840473265	0.729658301897558	1.14055142755205	3.10843641729866	91.4192782622737	3.31102605533622	0.118561040987529	24.2707030005548	0.124803783667223	13.0851765259426	1.93199285117211	7.88033892379786	33.821600623779	6.85144729459305	65.4066801349764	18.0756730165183	41.4556643402914	53.9706591924496	13.780373728641	40.4662469296177
TCGA-49-4501	0.183781085822307	0.0541580236979212	77.7116110509982	14.4691335323794	0.0181609264783427	41.3449681180021	18.4050226166665	5.10800215626601	47.7664641647511	116.34263878656	20.8430710603474	3.30691201863157	143.253361621425	64.1519955384255	11.8859387007339	0.0704720375618843	146.901251731271	11.0959664497335	92.1765156487936	23.0794518343831	160.58300939497	170.457530884363	89.7635076698823	21.5158144080851	16.1453520472398	20.3918196645887	24.3027732443521	65.4014491235219	0.380871154382227	7.35690654790806	0.747664583480625	2.66665410062712	5.20853443888782	200.826354931949	5.98561137975544	0.149142509713581	40.1923444892526	0.18777093741287	19.3498124482603	1.95976701278326	26.5395285711603	67.0978744956579	19.2916280367113	98.017735355046	19.581544727579	35.6688381336596	133.542081847763	16.9094282615536	144.15446865256
TCGA-L9-A8F4	0.0928092737461288	0.0237281257533897	32.3530139573653	6.67307307154169	0.0120641082284821	36.3716746587941	3.17829738223476	3.15981038830893	23.7008040497613	64.759374481434	26.5440896324062	0.616199759175482	218.350692539596	123.375183794352	7.10396456947659	0.0304137105475016	95.5267991158507	17.5756215390509	91.3096008945056	4.9228136747411	136.518223031549	72.4922911886118	39.2256000319019	22.3972845690236	9.17886942131266	25.3015803407244	13.5687756107575	43.131688109778	0.199318444359341	2.97318508687564	0.814220635384536	1.72574031496924	3.38970579730728	97.8646237963691	2.67096930838959	0.0502389562873369	33.2926884751023	0.127261273088011	9.973363399679	2.28129971794045	14.3375048472972	39.4750910512913	5.79513565922498	55.696133707864	32.2000352405635	60.912119809333	31.2561951735381	22.013200270716	85.753916001693
TCGA-86-7953	0.0317202057840932	0.00467688602850434	8.65141255283651	1.56551558832865	0.00376475616592873	16.6835843249344	5.70852586237665	2.53409395489118	24.0451627887059	53.0411247300488	16.0497652883201	0.672633565294933	132.883542870493	69.0124879178224	2.9902769621567	0.037321163955453	50.5953803787257	15.1236636357331	101.368548840892	2.68263952345338	80.9114003848756	74.6317533240056	32.1233658138701	15.1244621102256	2.60323486504022	18.4944124187176	9.98125525340686	19.7691809676068	0.158223291980277	3.12118816416557	0.744358518606471	1.37709339506608	5.11806495729806	61.657264816867	3.5133023511036	0.012976395796107	10.776643450809	0.0971288663971255	7.23098191268019	1.75805446347829	7.57494920077935	31.3116283075397	5.48145026179211	52.5876075797364	11.3254397238809	32.1044794708151	148.042024702699	10.9864738017578	59.1103624970078
TCGA-38-4628	0.328411754811102	0.0766864609871932	69.9040165232652	17.0528328734885	0.0242266694397203	43.8752812248079	20.6717640117749	9.84059897887222	68.7658515358167	131.498954264172	29.4859024552384	4.18388718318103	275.985654038129	86.3710510529284	12.6352792245556	0.171734380702199	234.51566423091	14.2240975802692	108.643524891956	33.5717830159522	168.529772365243	225.184692252432	181.265683223682	23.0169139584338	24.2228726114939	22.5959530301217	54.8544090489812	146.069627338021	0.588619104846005	14.1235206249646	0.78806756712123	4.57603382930242	5.44542309152838	485.582387801782	11.3348526967948	0.221784718053789	76.5260628918265	0.209017725901425	23.4269810967592	1.00290373515471	47.3274054597746	132.155490932605	26.0958996573469	109.967951784435	22.1241933050678	59.0512525160503	305.66438720825	15.5845388911503	199.707303835407
TCGA-55-A48Y	0.111513826277102	0.0139182234633903	18.9743471976363	3.58028587642195	0.00647643167146141	19.5117056824235	8.34236966618814	3.76468429095469	48.0582322501108	52.7486749095207	30.8001093802429	0.987802883231745	208.918953564583	68.8594860246189	5.08695309115893	0.026190987112219	62.0870275774911	11.5373436181119	85.2207173452262	7.01371409773212	50.0919536039988	91.347091777309	52.4781279931235	18.7442599180915	5.537407106666	20.2147326543354	19.2427935720244	36.0825232753014	0.18251830277128	3.34484799188678	0.936318409701798	2.44267114662336	3.34642308641243	134.247764011022	6.74579975458023	0.0502398636450325	25.5105336837749	0.144280772199736	16.0583178423319	0.65522376139172	12.5357642237272	28.7612441095649	5.65822388896644	66.3991527139296	18.4262225845806	61.0695911729171	143.581372728725	6.83018956433031	73.3287254090655
TCGA-MP-A4T9	0.112007838146642	0.0181912141807076	32.6261444675279	8.98017178733845	0.0130500819147559	20.9478981683517	7.47597286718628	4.32923511874396	54.4392230311603	106.473387080416	13.6837009556396	1.11877667101837	125.582126764746	67.7019172343469	4.67571316755154	0.0464647232022159	81.8432117225315	10.8841681509454	95.1296259672843	12.5977728952384	159.757979055768	92.2215814247105	59.0423649245796	13.2570157764789	4.71932020042474	19.8266195973802	16.6611567436588	36.8707566179667	0.289146658288581	3.63254450442313	0.721678697857136	1.19392182118154	5.07090224760148	113.732268349942	1.92789658814256	0.0936848710294049	24.063601067288	0.116622600564293	19.645710514401	1.63336923393436	19.8225932434691	58.6522291321969	10.3072271402698	88.981189599305	11.3847484471105	33.0662845348874	74.077675367846	14.3128961876094	91.7845587827115
TCGA-91-6835	0.0423404319876038	0.0122911916954666	7.30435264778743	3.56731587438599	0.0127252099512932	17.4292585776603	3.22577953514354	3.63071074666344	23.7272864403139	44.8301960795982	10.9885716437148	0.864909679129035	64.143691183542	69.0415340796347	3.51150324590946	0.0488295665694088	54.2402265277098	10.3674236542282	66.055597969723	3.82657016158496	46.7142010833823	80.0715175039807	23.2554383046889	11.345373023517	1.89911077946121	18.5782302226789	7.90751380078334	45.3536827914621	0.189198006570405	2.99337073863978	0.649828181514898	1.34783345889767	3.57968336848447	68.6575516832381	3.98931804846175	0.0440737374541333	15.2176259407256	0.0632016148533371	7.4251364558011	2.28643629674794	8.11434432669851	27.0222021129305	11.4617883478058	61.1727055377851	8.39711087412941	27.3212077886369	38.7708202348893	14.8662181313012	43.0760864637579
TCGA-50-6590	0.0387254936068544	0.0140616785338916	6.56554000486808	1.8445405794802	0.00397607818644132	16.9259306376821	5.78431590640096	4.29656566987669	27.395576864812	45.8680456909607	33.2008526551219	0.156459712205417	185.425045605548	67.8591535260777	5.03306172236365	0.00916420483711078	49.5605950539483	12.6878436296882	133.581130132532	2.40285082964542	65.3249259045185	73.6416230779514	32.1840691330963	19.518278195889	1.98550358301703	22.5964658293795	18.8300981758743	35.8437670282766	0.152529523411893	2.44291702280721	0.791789482209833	1.19178546858795	2.02511672658805	33.4596616665053	0.179257419464889	0.0168994330067072	23.1025117707763	0.101340205743548	11.3567575516961	1.04120364141957	5.28714142857604	20.5258386190927	3.9662152053726	56.0723637750741	24.5615093435614	81.6785397462897	56.0700274992832	7.67986930921233	69.6817813233892
TCGA-95-7039	0.755136687665069	0.0717585703535816	129.026755470784	22.0957271927058	0.0168058529385866	32.9411053208915	14.7232271764515	4.26373488641377	68.4204884587232	213.834689488481	26.311414599808	1.26886408094736	268.844016227609	92.9936622714261	8.28024211154238	0.0506034952571246	231.397953484551	15.4272829098415	125.89798715306	15.6163386657836	648.482965432665	244.227214184901	126.695785748678	19.8667031290083	17.5707718042223	22.3452897017622	33.8769317110192	79.5319351025447	0.256222292722011	5.36780314799116	0.894504538612815	2.78442128598808	6.3511951667323	399.59705346	5.37452410995696	0.110782789770611	35.4022085522217	0.194966565242386	33.2551442936439	1.20233460199192	88.6309970224279	185.7607390246	10.306115910339	117.704477928643	21.3646168226232	56.9285616137752	143.009776201	15.4317504376037	262.40213721915
TCGA-55-8206	0.0706248715587813	0.0161493405123097	30.122361203054	5.57981217800449	0.013906505451079	26.9292824739677	3.12093633558813	3.77205554350911	26.6731245470954	63.5549163441409	11.0319998309969	1.04785462663059	88.6741168074444	69.7394098938032	5.3318188717508	0.053008406261592	70.7050970427684	8.21782589596457	55.1583451199488	6.78968961725124	59.8147089878646	110.50829590597	38.952204978437	11.7830851857508	5.41209241353084	18.1464592181639	12.8185479921302	35.0630432286159	0.173173885672733	3.99165592305081	0.710377156080856	0.944122755306964	4.85636302930752	113.964428922294	7.01360092700845	0.0692809802146658	15.804077306527	0.101607909235645	8.08658509810203	1.49108359161553	11.8869502321478	32.4299957752073	9.32396335866857	65.8384063893396	13.2565860468646	28.8893974195316	60.2058912142478	18.1432329801382	43.4833317245596
TCGA-44-7661	0.0574252352637046	0.0113027087819216	15.4148989486205	3.28739228811304	0.00849836987118887	24.4827620328158	5.75512289053443	3.92257760058476	35.4983738868768	57.9095005801855	19.230993760319	0.573607265523844	111.423155328193	55.8084423546661	7.19103843187577	0.0225716072403342	54.2965935728737	9.93808541635379	113.723195149868	3.84629998046058	100.207508670645	75.1542437378114	41.3589230888598	15.0918170881063	2.18836674750143	18.8383501391508	26.9472985462854	28.3282564870196	0.153951010398024	3.01472222292106	0.698877531931204	0.577529866738573	2.76001667632474	59.6659870869743	0.485126328492474	0.0502967263032498	15.7642722728066	0.125503113045173	16.3428705403121	1.11950162441603	12.0942498357521	45.0979487735993	5.84795230457043	81.3077045291402	11.3552884268494	48.955153668586	50.4338848028032	13.6950696160779	63.5871451430237
TCGA-J2-A4AD	0.502351462926423	0.0455123921363908	117.892717986124	16.8805156599635	0.0156791803001881	16.0532259174017	13.9546041511447	5.80715602585642	43.8252103651095	130.341946722292	28.2683115428761	1.62043925281734	256.392169071944	103.685637280341	2.45120802106638	0.0326875298951052	134.954443625551	16.3695377077531	105.510764025242	9.79141743607448	441.937054792416	125.565797524355	72.1492072646796	18.6051557951301	15.0657206734446	22.0811756239021	23.5070868830254	56.8143743392083	0.305577780212405	3.08798446476578	0.910495598220367	5.41957921742751	6.57511715968066	419.813410295262	3.29600125063434	0.0872921699522596	52.9639862547669	0.118143339773595	26.2419435031427	0.786633979005154	51.3776326144252	306.295682016996	11.3807545853251	55.4164351037051	20.1215449647617	75.3225083638092	116.893018600412	8.63309864377051	118.727769317167
TCGA-75-6206	0.281374899805663	0.0204247484168767	109.913592905415	8.45288037415248	0.0113179332787886	27.8888722900525	11.7821556221433	3.76729496250263	36.8882687394556	77.9598559777756	29.6176105647061	1.73043200068092	184.468517753038	96.776292483072	7.0847181698462	0.0706094289029495	93.8547500525969	14.2141856596441	74.3793658249345	7.28189682505083	77.3153274665021	110.281919947609	43.9703105692531	21.232910798908	15.7307146492292	21.2663557064854	15.2126208092532	41.4445430489378	0.108242382542781	2.98377383179068	0.873319347217501	1.39468857331495	6.69897144114773	160.475827609609	8.96976021802955	0.0604724907145329	32.4922685641187	0.109602371983541	13.3507359187693	1.84997956065251	34.0874832959579	84.2002239944651	5.09682362863809	84.2463191158661	28.3033029525066	56.8794487819717	121.80152349732	17.7368189490601	94.6383447184895
TCGA-55-8616	0.249919101254109	0.0477797454527469	58.3255978418266	19.3236039350122	0.0168121751491275	22.0817912502181	5.86573357708293	3.08795215308192	46.3723160854736	109.505101052387	23.8564578972598	2.45319093308425	281.896860552977	112.124797890926	3.21146246631683	0.0660343190972566	104.281289810248	17.6706377409887	99.6213144715501	23.1098946314928	221.428142558266	204.56331003856	87.2012041930246	21.5676572928295	14.5466918358724	23.433357830971	23.6274142334186	43.1061422262887	0.312328285734404	4.5637483317092	0.885266672571732	3.63902713955788	6.01633485775972	390.142613511728	5.07851775002305	0.0689595464192778	38.4036476626035	0.170659184487434	22.4839868333501	1.54272965183223	30.5189624364008	92.2234877175809	11.0956090102513	98.6760516240294	27.0921716692085	48.4469317953782	126.116493437604	11.940586119367	101.393840109875
TCGA-50-5051	0.0876013588945771	0.0312540407046302	27.7249768507705	4.2606508872111	0.0094932534449399	35.5552772556342	6.07907449163572	3.27881275542048	34.5404266802145	74.3639828907434	28.0583848707446	1.5450838660265	335.780959006064	120.545918040498	9.89238453944908	0.0697293048886463	140.424449508477	18.554346760277	97.3314171683329	7.67075936771629	49.7955542101137	120.151403085906	112.279499120297	26.8159448811619	15.4701796339878	22.7056480759505	17.8208184675616	22.1573397387722	0.0989477819378138	3.56936579275138	0.910502377406174	2.49560202437577	4.78857865842281	122.235611401208	20.0778564815198	0.0679840436462097	32.6741917915243	0.108366042603794	13.7198120119965	1.27832105465744	10.2788533562641	35.0794312132621	7.44634397888875	70.9259614444164	30.238751387717	66.9110357896092	154.675950232267	21.950588003142	57.6579985116927
TCGA-97-A4M3	0.103387248595146	0.028861073273756	41.9282475118397	7.47808678732881	0.0105793777942424	23.2113988338871	8.14922381783047	4.06865960448774	54.7882369092542	91.4509463749291	27.812568244346	1.61112831518277	267.097519951944	123.720730284231	6.30391838689977	0.0425820106385589	128.544326989991	15.6736487890823	100.923394894234	8.71406728624343	48.8037817570033	149.955362126894	80.112468956785	21.8948772226126	7.19438608201188	21.3980212629523	25.1621819501829	38.4022926481359	0.192389125813546	3.09231654340849	0.883069920797043	1.72493249788037	5.53640429621451	80.5128429074012	13.762212534884	0.0691435224886965	28.6861072607217	0.115176183236685	14.5368649105759	1.510752295542	15.278714868224	47.0066451771027	5.41379136338853	88.8540107882614	24.3004183071686	60.1672437056079	135.956909921135	12.6057546516879	60.4038991856675
TCGA-97-7552	0.051258078978516	0.0188385744959696	21.7823123898514	2.98145025863757	0.0109866319948724	24.1248396859713	3.10860989071745	3.61239137952721	26.9657917575607	45.0637652653825	16.4640378119028	0.681428179933878	70.7759875195123	47.2613143697862	4.73371760829808	0.0307889326907061	50.723603483724	8.67518908250687	61.0031269000779	4.02884648570223	29.3343440657269	94.3325319273399	21.2751372328329	12.8658590083953	2.42570608083818	18.3393446985195	10.5639670678517	23.2879689609036	0.142413232437985	3.35054653650889	0.804687327686603	0.647472431288682	2.76181771377246	74.4241698738051	2.69023756821897	0.0689646400120472	12.4957702061189	0.201220779409385	11.1076881935722	1.68695440867099	7.05766555692909	16.8456911121358	6.22543482152364	77.3043806037126	13.6152818309284	36.2678082057841	59.8611604463706	10.910046659634	40.0930436745328
TCGA-44-2657	0.0670444115457252	0.0368611937321637	23.6529315322146	6.18346133288956	0.0152927627279232	33.1552100115786	4.78748680242147	4.80905399747377	31.0766175879497	49.6407188491711	19.039368083207	0.781756689425012	105.615923673245	55.8837653356767	8.8760187643827	0.0417897331662491	59.7967746303425	9.61467112885392	72.6335449930045	8.56847397797826	97.1260844231227	95.9135218211329	52.3255328470909	16.3638935026809	3.63680498682704	19.9669841110534	16.5826476251029	48.5654007786904	0.22636345357742	4.97278591465197	0.685522443892958	1.55111306888936	2.59087957370448	200.009059892018	3.36245042316797	0.145230675375502	25.0020247757098	0.131286277174954	15.3728061596578	2.1266317515708	10.0876774580488	29.9865024350087	12.1427027340213	65.4378629431331	16.5033473810996	29.9371423110914	46.551694370174	15.4902032000943	45.6945836836901
TCGA-97-8172	0.0605686056854096	0.013812666296394	18.8242757968354	2.99111424339814	0.0132204569950335	27.6711262907851	2.7607786319887	2.51709119705171	16.8063830313368	37.9971312612914	14.9949979693822	0.8888513191819	91.7002345933002	84.3806390600061	5.7554969208521	0.0329348495006638	62.8627656654906	9.89527392068557	57.3631872175655	5.06728195580745	31.6653417668072	86.7325537195334	27.6818016068877	15.4241046669331	4.45741577303744	20.6797057295684	7.18368649327899	17.5510694086601	0.082188414473253	1.92606773429251	0.695995860044672	1.78591184789982	3.75566778395455	72.6549748232466	4.26486298161957	0.0469638618218484	12.5556258860003	0.0696784172706537	7.15646072606679	2.20573981879905	9.75981309717504	18.4553592319238	8.25954177841892	59.5403107139899	16.6246805501766	36.207558031125	37.5236707331535	18.8815589099482	28.5454437923861
TCGA-91-6840	0.181765378255601	0.0704204577392237	27.44517480472	14.2074106911103	0.0257324361741276	30.7336789571147	2.94932380489075	3.19748541409086	25.2952176661029	76.3448865171914	36.1060214104797	1.98945711160364	291.047560985743	143.672355163502	12.6201135025271	0.0888382190150318	108.782309117696	15.6709711034942	101.243964578611	7.22350266183056	188.353348956002	115.977028003574	19.5675397370138	26.2483138582194	27.5013537406274	25.0790897571063	17.9254307514578	109.812413640004	0.217084912761441	3.93515065994329	0.974700789323106	6.86143909876713	6.00165286927453	368.653072456609	1.92480003713719	0.0923366239988308	68.3005045936988	0.122963454006399	11.083897191559	1.38001918266689	33.7015924483686	81.0308411143254	15.5433092029404	43.6582262599948	22.1319323632027	67.6465753609751	65.755911176958	15.8907364198376	119.411422414908
TCGA-55-7907	0.367511880510787	0.0376824080523308	50.8504604667276	9.5019498149998	0.0254948641645075	22.1698494792663	9.38773943880871	5.10256805234838	59.3767072989075	121.808240885991	30.9194400549221	1.00507285300635	160.967684475362	103.015249041145	4.55701393934885	0.0481161650178223	145.221727013596	14.1617704419078	96.3207357550935	13.4146972310546	280.302282704932	188.906477397828	61.9600685922261	22.3022344975406	10.5831483950812	21.7653735609312	31.7115330915592	66.7096179842127	0.293553464467949	6.53150716757278	0.914837737679083	1.90917905487685	4.96576582705092	302.156218915934	4.58063069039127	0.211198527646706	47.7675890058069	0.208006622090711	23.2012300534363	0.979602407921698	45.845911040118	76.3285714591001	8.93724951174935	102.189994287058	28.6630090202835	67.4803712694818	95.6216766678988	12.4891065797854	118.020195252718
TCGA-49-4510	0.261127258949299	0.0656430031545369	113.704456911944	13.155873001743	0.0245114705877445	56.3781542997664	21.6453891886623	5.93395308787319	41.7527940788672	134.623663616497	42.4010957439814	1.92285266222454	354.51792813134	147.369853675334	15.6800619951478	0.171459189929615	175.398699606175	17.6514148458933	90.5420403478075	17.4015488159737	130.796076264345	112.310445869773	141.641618929788	37.7758717316932	23.9203430320375	25.0338694997221	26.6789403525341	61.7937581927724	0.239724355040662	5.32695264277745	0.806328283028088	2.64836020622591	4.52014610777406	200.562437087313	13.1400010243499	0.226229018455467	55.1799050819041	0.194999140793207	19.5222414277203	1.94129556928711	28.7692651433262	76.0478366893083	13.6352487976172	97.4978006522511	50.0164473518834	67.1828145210168	130.107584123566	23.1378870400992	130.417437156746
TCGA-MP-A4SV	0.051543094898836	0.0106594871638497	15.2928306698264	3.32958454956539	0.00790829276557233	23.8601654380678	1.71761303689468	2.21454367774827	21.7601862357402	68.0079179995735	17.5742326042805	0.590057855588433	162.317595909872	89.8534639356257	4.61659393733245	0.0390657869746983	67.4432981950185	13.172953040759	82.9569685476551	3.16776315471927	123.376429993117	78.8946155310587	36.4124061980372	15.116313854012	4.14564171990896	20.944029928643	19.6738298064839	26.6072388560408	0.194575961134535	3.1952206090507	0.824304076511594	1.67118123638691	3.11049967836744	50.6212950935761	3.88268250678074	0.0236549990527944	9.48677390139583	0.085538011518641	10.0835116448263	1.27962555597965	9.92091797715022	22.4855729439943	6.6927897349454	52.9904037245393	14.2687708759374	47.6127866785321	49.1379871165714	14.9928331135779	46.2351959091503
TCGA-55-7726	0.367964993741741	0.0307405381965432	34.7525817448843	17.0854204061283	0.00813024843942924	20.7278642467956	14.2823807551013	7.89531520010723	69.1174364382733	118.822148891912	26.0593038667705	1.02171397967837	163.762838682079	38.195721476157	7.39028594238111	0.0150365865713263	66.2802519853188	6.49220817135348	101.909474682716	7.79538321028331	323.496370155539	173.214156379782	73.4437774657688	13.6970361753718	2.91909987863335	16.9934646487397	49.4264117988081	96.4254042839285	0.49013117126837	7.51831824885073	0.917850357592516	1.00137388271659	2.06012210297629	466.309067616365	0.789978917735391	0.0523568266106994	36.5837351900707	0.315521440912863	28.2396559829787	0.276345367002994	39.2623825887375	176.365530748999	7.21247466494266	98.2934897947329	13.4042173009452	85.6624870556835	259.824907577676	8.11312504761428	162.716498382419
TCGA-35-3615	0.132879049796346	0.0147055089570921	39.9877507237663	4.66538217287196	0.00538056962350503	15.5123140157365	19.3343621846662	6.01558561407521	31.9307714897781	80.0879283917455	26.072331043015	1.46387553350677	159.169485160886	75.7396801689726	3.90777287357786	0.0505812623291285	107.915074569751	12.1662263614325	94.0222754337334	9.95061138822633	41.3327954483036	121.475909449717	98.6412069085326	25.7801575933539	8.13853855291611	20.2267842587201	14.7748793331925	25.5545231108731	0.0832524144323296	1.60689191340717	0.720130368700049	1.58242291251956	5.49095198479172	90.7897786869092	10.9270711819772	0.0308812012347737	29.7883713699465	0.0519701749019956	12.1203057496823	1.40319346211926	20.4822398752488	39.6862346444937	5.38728341230799	77.7324179509349	20.6083481839637	41.1783939539595	142.471783167788	7.05307069051413	71.3950238749302
TCGA-97-A4M6	0.0821956544111793	0.0178275263066974	34.0123301896447	5.75074265015258	0.0140135496402732	28.3534527164656	9.98485439201143	5.91797624453342	40.6952971815092	54.9591834634641	12.7096600815564	1.36598121250256	100.503161614002	75.0273354551943	6.4103410352517	0.0491648506074053	54.9438716098839	13.5415989127103	89.7813378168151	12.8054973065291	83.7326936068751	106.453805413733	43.3198654723605	15.1799460546545	5.69248664036027	20.4733312131266	14.6636636463151	28.7683170193732	0.171191814024708	3.89228126724335	0.759978928656711	1.45237349091502	4.98711903629931	124.331954350543	5.99687578543799	0.0763231642624075	27.1660936921007	0.101309626846041	15.0565562891957	3.7345719406258	11.9218256870136	44.1528936898014	9.81850129207976	59.6674507269961	15.649506640925	23.879513252956	92.2990294892427	21.2943883069813	39.7132251323958
TCGA-86-7955	0.179806539161752	0.0144315109836691	26.8017365967072	14.0297261041418	0.00697240228624621	11.3822053476709	17.7689117971794	5.86420693653649	51.6087991368122	192.30392984299	29.5434973378823	1.82538173368783	623.16412843839	126.446903545241	2.73420785569233	0.125307936829127	112.79377444186	21.5527284010075	110.494616038645	5.68609492229514	559.154164441519	119.994731784505	77.9089328890675	24.6555281373594	33.4980122146644	22.0868598085491	32.5988193493766	58.9626092894697	0.294831672084957	3.51402124502459	1.02307738986793	6.16537552824141	4.17021469164856	180.818558946439	11.7183499390359	0.0627133636189548	44.0616092957923	0.0828267165972307	15.0329264044429	0.665506336424145	29.0872776234035	155.054599193873	13.4390948546863	41.103819256295	22.8027340205771	81.363452689484	171.596449787852	6.11802316473818	225.414960230622
TCGA-L9-A443	0.159112654934154	0.0617750444782401	29.581513297234	9.43438491342666	0.0374609534117234	32.3143959227998	9.54985680036237	4.05684177040405	54.7987329270327	78.3244454297187	22.3903516536643	3.2853993254605	183.041416518968	143.694608912983	6.47985766682244	0.0808242261545654	186.195642798593	18.1362254937745	99.257765979008	20.0832382477143	107.048802249644	155.75824516086	95.2698075668902	23.626366651611	13.8611539077059	22.3659546015296	41.7636496465804	59.404070105373	0.414908673667137	6.10366917717239	0.860995597626747	2.6921029772532	4.99027608109439	138.0546549532	10.4532842760591	0.22527892610603	37.5396850575361	0.130899314352886	20.7713083824776	1.33461909861747	22.8369932766883	66.6697895139283	19.187309207384	103.513567316997	20.1210455559249	58.3064902579608	61.7189819359094	20.8570050390257	75.773133554492
TCGA-53-7813	0.0576655808190815	0.12047708035528	10.8751378459605	6.47781029065756	0.03066932256735	40.8883122718894	3.42343641691226	5.9100047873406	59.7047863249039	56.6789100092184	44.8703998807932	2.67318155936878	301.056201895513	124.073558714031	12.3682492932735	0.104181370290242	184.876302524565	18.7859362307263	80.6883513059115	13.0952152456951	129.165937640371	198.796427909285	90.558059912045	28.3601748641422	14.3927679071437	22.2216903529116	46.0861679572463	102.206611775653	0.33684997013932	11.1059490585732	1.08565220632558	3.44131590715363	3.73533640430593	292.157639862057	28.0037136697737	0.173625130563047	41.9998204209446	0.206533561538265	21.3009202477328	0.638723531779459	7.54237659849475	32.2059149171237	23.6517126934317	78.8548675998148	34.4473262356465	98.9318481801995	68.7153098048964	17.761926835905	53.6517176053688
TCGA-55-A491	0.0839018344944071	0.0491047448279055	24.8837407637708	8.09384733098358	0.0131392528595978	31.0721218162922	3.1782762084255	4.36949052345166	56.2597824082736	80.2741401273327	24.1070234975567	1.32318563489985	194.137462972752	79.4132836452836	4.84905961311176	0.0433221204172518	89.7189048700995	14.3455017439481	95.875775082678	14.7582662183944	141.250525256346	140.377285052591	110.475615931308	17.953151355792	9.54841754927552	22.3506028745588	21.6042074782357	81.2151087408878	0.190787388213245	3.27780013970913	0.791013406135672	1.75265258902497	5.00716066588706	201.832981110131	4.02815463564537	0.0645346098586913	44.0447636571624	0.145176493194171	16.2605973951197	1.59347697423472	11.4597262676496	54.9994489578724	13.621361271824	150.470341738515	22.2986600567782	32.9233831400429	153.89978571986	16.5107640257297	95.0742392063537
TCGA-86-8056	0.145798161431188	0.00936541547817407	34.7190606665313	3.57702919573938	0.0107673372365979	23.0747229755073	5.68384829045958	3.47413780191515	22.3900538464679	85.8855413092203	15.1995498553354	1.9260001910837	93.2035380023742	71.9220936506042	4.92207063929148	0.0548686787116959	72.9616467663977	11.7997619223748	67.298090138986	4.80028636879987	82.9489595791385	141.800057433806	53.3734126919837	16.7479700727149	8.4477825145662	18.428113163136	14.2030747243019	35.43940414485	0.185928588385872	2.5506455450848	0.759399239314066	1.10193829730171	5.72774774627634	149.99675952966	10.6155140627558	0.0420537855439464	14.2811693920011	0.11218890863426	8.7748700198937	1.55270850515601	26.3336157793457	48.7996350378322	6.03461251018066	87.3156613463504	11.8527961077559	37.0077988245815	75.9455864816832	14.0845454266666	82.773937466297
TCGA-78-8655	0.0782460542385519	0.0176793913018019	25.3514013344083	6.11899268987966	0.00983163546832387	21.9156529595057	11.5181585382975	5.92443094744453	56.6511828574079	79.0450407487097	19.8882151861285	1.3863403346015	162.119811178817	91.455403619215	2.99316864941708	0.0424405941853488	108.890717439909	13.8529916153804	90.1900795931203	11.0337168917244	71.0373440136761	88.1438915028735	80.1905467491118	17.2331103589847	5.99243590200414	23.2551683211457	20.6045755853859	23.0583628043244	0.151127394015174	2.61450390420587	0.724860297813652	1.18373321408376	4.76223112146334	117.761086319504	5.09887260549995	0.0514568883879968	21.708727884296	0.0841082241010644	12.893439341031	2.85739112384727	11.4667343091366	53.2745072870222	8.41372559203395	98.6352392982604	19.5421525840006	31.779944186579	81.0647206337042	13.219272185656	67.3014537932332
TCGA-L9-A444	0.0609458324625571	0.0318623257062359	10.3181379223821	5.70865999868034	0.0176220002055848	25.4805420915344	3.55276080312873	4.19632235882825	36.6505973784478	46.8892148317196	25.350482796577	0.95129350686624	155.764054058349	86.6773415391529	7.22226709617885	0.0466729513098677	85.0761988828616	15.7615307423576	81.312535040629	10.3370024303895	58.3869785193469	109.568015048428	57.9170183771593	19.1743165681532	9.5511379570945	23.4634095972035	21.6129524578842	55.018665073771	0.368164134833626	5.18335846566458	0.797222072998917	2.105688355058	3.18123778648233	95.3548250409918	6.86201873498514	0.126375363775859	21.8924284959472	0.146454248693315	15.1846914434168	2.38453042608135	7.76279650815783	24.2352961429061	9.68846486436404	95.6701747965985	30.6249222874266	37.6641509217359	46.3329644996795	12.480838120802	57.6378093413757
TCGA-86-8055	0.191991212594637	0.0231609420296447	44.4790856797253	11.1592162112772	0.00976170285584375	24.8327556678374	14.167793003003	5.39862357876985	51.3879380805147	88.5872514208602	15.7311977886759	1.16745778711572	108.081879972292	45.7077892250623	4.95137155237264	0.0197172515073831	82.2046148782354	7.41150288535174	82.1111912542357	12.6250687202523	113.76340324645	140.117927474548	47.0002588819412	12.9499151321712	7.24992458155715	16.4732898150052	23.7903294818084	54.297293237708	0.314912587854764	4.77571775939591	0.755133660134365	1.67356498276716	4.81514178903524	181.543104064338	1.29350693944716	0.0887023943843529	31.1727316107323	0.116462914522294	20.7485156019478	0.785702811178235	36.4319470481995	82.3878100972627	8.09630490992889	100.618490412395	9.93980897720324	39.0384441170384	159.244874328537	15.8500504468056	122.010158976208
TCGA-55-6970	0.124243858750815	0.0120623285506825	23.5888648241928	3.91339158586317	0.0057705178426766	14.1140422973304	6.81236779231405	4.34556503990891	24.9551544491262	59.2985004977769	20.0999516995993	0.779886884350341	105.4758056043	60.4615194659818	4.28014501477484	0.0387605147217231	83.2872897368996	11.7229392704063	83.3204395491914	3.82070967442018	44.061277829895	100.21999306463	33.1998926154755	17.6204628333196	4.12522293297681	19.2122012840554	7.58128490213354	30.1851132863416	0.0828914241780004	1.69149860834944	0.736574620400128	1.24067793638568	4.40732178556611	51.1678938962155	9.41019925695028	0.0237362430521243	18.4774663613538	0.0629388742061239	9.07041399066218	1.34356311190493	18.9479471137239	31.8342080935725	4.13870034050348	62.7587112985481	17.4094818691816	44.8185679329048	101.914756083598	8.36375795597783	57.7737126786468
TCGA-49-6745	0.0785350535312042	0.0169068376073221	37.3776033493108	5.86376664451561	0.00990931234593103	20.2221368597708	5.97185827603535	3.91801851391257	51.7946319655599	94.8934479122931	23.2134169405771	0.928238520399507	121.913975826629	56.1254937849068	3.51181215427779	0.0361309673390187	74.2982111541302	11.3042381136301	106.601920566217	5.11970576564203	76.0432818460914	94.496996655407	69.8270372013221	16.878039989875	2.97611668358755	19.4390574266161	31.2769861910538	38.6722641831687	0.214782363223399	4.08446578415037	0.796887014328037	0.876223278122201	3.44661635839467	124.685402690032	1.64723254112304	0.0694379901895148	21.618717083322	0.212738145380931	19.6698711538099	1.22796314759622	20.0592733055995	54.4858312724144	4.89205544645043	102.194121227063	15.3714947023645	56.1660983419131	82.84955736784	10.1023378351178	114.892380818807
TCGA-05-4405	0.159709312555177	0.0212994790069856	29.4550947624893	9.45079047769422	0.0107751236874163	19.4001929992136	9.5098844645107	2.61430876929476	35.3918329934629	69.0911518152689	15.3946776988466	0.98405669442426	118.928094260666	64.3921332641668	4.3402869485649	0.0305503645904167	78.5440884423599	10.3992786382735	76.1298212098031	8.26385992408513	111.96933333947	108.228092821285	48.578993328332	12.9163006900486	10.2875410038157	19.0098856374165	12.1210014411911	49.0759740313167	0.150997729199044	2.83718605367951	0.750196230783636	1.78655331321824	4.56500178286836	167.525104078856	3.77594159380738	0.0387102118546225	19.4383738121498	0.101927168459533	13.8433570632484	1.2272956971931	17.9396845809764	68.2152419854813	8.05746917344118	109.588269055939	11.4026433649262	36.0944626284812	73.2263581644458	16.1329471638397	70.5348228656319
TCGA-MP-A4TH	0.0659009416025676	0.015866080558927	29.1627946720544	3.23849636145136	0.0126749117843399	30.052308283429	4.18446066000725	3.37254676501184	27.6572339117639	41.2714811906903	23.1484374948556	0.98326809674125	110.076515582144	83.2086535731214	7.23974221632244	0.0306305253097381	82.8822610419916	11.8804868251779	68.7866012270664	6.76996034410922	47.787907501441	81.1556258761126	45.3691475888997	18.9265612192726	5.35244069178565	22.1535412266831	10.4889921314083	29.8343357489025	0.129807191453322	2.5877907693679	0.773929867855935	0.939482153236061	3.95689852825419	80.7618983098208	6.07503291224691	0.0537418016897661	19.2020399956472	0.106504175714354	10.7455821563896	2.80190127191815	8.72924965341376	19.5318546216175	7.222598898635	75.843822556401	27.91179024182	35.1065040539506	38.0151768428899	19.0732965752217	37.0161699460503
TCGA-99-7458	0.100580339621829	0.0268109359657982	26.7542365917869	4.07524127351871	0.018041807365313	23.6687093795667	5.9283495804256	3.38260834888327	37.184751058599	59.8360185701329	12.9682775297971	1.38471276100948	70.371391883731	54.4970791906927	4.9256673010601	0.0409264808457039	85.1036516326893	9.87559983556849	76.4796366530851	6.75726249941414	89.2140493580857	122.023400448835	50.2981884057662	14.4885667271959	5.14250861358551	17.3738989347294	17.7182602617657	31.947993181324	0.238128086213693	4.97264344691434	0.706004099567922	1.34700587105968	4.66598506306444	114.728412970235	5.93577237494486	0.0999095108968166	19.4767757415499	0.143736246044603	16.1782281903186	1.60314812012526	15.223260884517	40.6590505551229	6.81766816659967	92.699472694043	9.82340106044421	40.3582401721304	55.8567424972288	13.067760965862	55.2095733352307
TCGA-55-8508	0.0510727039880337	0.049700492641264	11.8911433944353	7.41141991933333	0.0114415051975403	22.082991934824	3.90370827765126	4.72558483056194	61.8133070581893	44.4377834869793	26.0911010016177	1.08679012515593	284.71889384802	79.4228813106255	7.13074670061116	0.0333401726345108	72.6070320817312	14.2977221103437	78.2162694280075	8.28094970583397	31.9986023042418	101.458082543223	63.5522681749794	18.3719086765074	6.43825681264026	20.7484645670469	13.3621631638478	48.5533713389197	0.189949610415255	3.40351458881837	0.880211068917437	1.47182160858395	2.75519593676303	93.2645281770549	8.88442703448515	0.108513185075591	32.6407948969719	0.131482295668954	14.6273325585627	1.78596223262936	6.60119474293333	18.935662287807	5.28174970053526	84.8595363448124	25.8367386913503	48.0504705392071	39.9092880748974	12.4395025142215	55.1087445868456
TCGA-55-1594	0.121050637303253	0.0171974191720203	31.3752444780676	5.11539855628395	0.0153710385746256	29.8771920413431	4.49963088536184	4.59299809953773	45.8074533273499	98.7682043208597	24.017688182236	2.02008152016229	237.314459125367	98.3634712507491	9.74299934109844	0.0900671048076248	87.1252762547922	13.5575701508258	84.8183150120328	6.27530150314105	323.440340234537	128.060359657296	46.2331614078999	23.9800459318553	10.2190990697393	20.6118165847328	25.1115529462654	31.1022477583195	0.415573922481352	7.40753096551305	0.872504897058966	4.01480226511193	4.24964921841552	207.965731637919	6.93042384478285	0.0775989707413138	43.9549534593975	0.128934849235042	13.0168268807778	0.811816609915956	22.7759040048933	48.3375476303988	7.04229250721082	55.6350237834711	13.9573498199388	57.7599467889817	182.122837868371	16.844692297679	105.857022015667
TCGA-44-7669	0.0394786222513431	0.00659978432995716	6.25286858647234	2.10638707291342	0.00532949331847288	23.8958111386225	0.761572670767716	2.15615651648715	10.0725824642434	21.6156707762996	12.0821393874908	0.782409836725972	154.347936262071	61.4786187649617	9.26555735540405	0.0341760365438699	57.1613027837138	9.88936646269616	74.1856103755824	1.5254724844927	144.408274378987	90.5430280660211	17.291961921573	12.020878253409	1.44602477235795	15.2814103549489	21.1903831889105	25.6065773941892	0.175132312306539	7.58010477036081	0.758464832470672	2.68833196452731	2.73771124621655	71.7268027323552	14.449827581295	0.0176465191323603	15.8313423657955	0.0715820829705128	4.0785308801481	0.466818955850412	7.28526134860451	28.0858039874482	4.79735925153236	26.775751724238	5.16595200849461	46.6186112227851	121.285489510813	11.0433764330929	36.9565781569889
TCGA-49-6742	0.115932457360569	0.0191445875491031	37.5405613266008	3.2770507456703	0.00723444227592922	17.7475990813209	14.7089622913261	5.87701450263735	59.7914152175104	73.1097170187952	22.9692297126986	1.26124797435349	253.51198740226	90.7753914800601	4.68976382562728	0.0627803932281926	83.4105542598863	16.0752717093823	121.962608380343	7.09210171601671	116.528280750375	89.8500808662133	52.9080217974842	21.9459648690793	5.3551325613329	21.8939850840941	34.5546395596452	33.8035519894456	0.341480690257037	5.0392718785029	1.13417682512009	1.07927482654667	3.23105296494348	57.9809540617783	13.8862097026083	0.0899986645607695	25.5868992692514	0.185487890138973	13.9506680321201	1.06838272645856	13.3260097848178	39.2055953643071	6.57357576329663	42.1609375860368	19.6169974518858	46.2679661744968	233.564523719859	7.14329487137524	81.8458207617137
TCGA-55-7913	0.0715633445589546	0.0121105303286249	14.8249653255564	1.48791218829397	0.00679045954096583	26.3115500267229	9.08493453774012	2.77744934769225	46.8961960550862	76.3052556018138	28.4684069208378	1.3981854940372	551.267260755821	152.88604449578	4.12455825652471	0.0866426043655742	126.016833584651	24.0238952403833	109.349340227197	5.08011805305464	185.080130429355	126.620139585864	77.1423448451114	30.1238961359237	18.139026490391	25.0650012662495	20.8056021767386	38.6776039704602	0.234647075939697	4.72579353210465	1.12558435530046	1.19091550958931	6.38612091809427	86.3476430356836	24.07871431149	0.0307691954776187	29.5385584068418	0.116449038290075	9.57079147390171	1.40247036693644	6.74786220670674	32.5042731965669	9.29528477468022	57.8455740591845	28.745944944337	73.9177844497654	115.084102752691	17.8310467198974	85.648005525586
TCGA-86-6562	0.253216672804855	0.061177040399171	40.4397848742847	17.6649468231186	0.0210721439119725	17.8128033353812	15.4570191647175	6.14421556865014	84.1785611134343	107.622316346937	19.1712633858556	2.07254663421327	168.252578239859	68.0280616436328	2.55030448612033	0.0626893946554035	84.8013163490779	11.3928055928982	81.3567409772349	15.3987027675299	158.215295748072	298.654945148944	67.0706222399966	13.7108102621166	14.172282956498	19.8687036213984	21.7750826913741	73.4557704676893	0.228023490098233	4.94788894157129	0.810975640481233	2.74106446014493	8.10100269957018	306.529556798748	5.85204937807252	0.126383885722973	37.469683563543	0.148262820077988	24.2421392454381	1.69991197814546	28.4536231738722	93.6706205331505	10.5939750067635	126.032220501639	15.8378223389491	50.5088487347601	149.605768203565	10.3546242682283	145.970504160492
TCGA-95-7944	0.0307117120434742	0.0125180389861344	6.18525370006633	1.85076185695153	0.00458958562063066	12.3005336290317	3.82451684819916	2.89590799419083	40.0044817128615	52.6516536445512	24.8524886682002	0.326542786510458	184.954545372157	71.5388973633019	4.97925738225364	0.0303591393231258	39.7721077157526	13.6462150034979	116.022991145048	3.07962274234797	48.4809513515431	50.4169359219159	53.311094183556	19.0860269502066	1.31632530021164	21.0807926515426	32.5518589635855	23.7883053280628	0.163687291029789	4.07122165243662	0.830218361906298	0.413199715425491	1.71331064095538	21.5016110739656	1.63037413104368	0.0343804587209363	11.1359121833113	0.06270116346353	9.637425021077	1.38777752014715	4.02561395375769	13.4395030225942	4.37017700597342	63.3402866998823	16.2432145799388	50.0040452174771	45.2120120190884	6.18251545687549	49.8318990516546
TCGA-05-4398	0.0571563766901704	0.0181799769883164	15.1713600723741	6.36069450722804	0.00682554290630452	18.8365684433465	8.67290201974429	2.88057980087724	35.6006979371063	75.3523526840701	21.0933563941153	0.694625558500093	106.983699952799	65.8310888977579	4.91043258544448	0.0522848239328529	72.2237826249318	13.1666113687785	93.3288681348744	4.15377588918078	140.21899621913	91.7297692807909	89.5145749975427	15.4897978370641	4.23716867522854	22.1371922592243	20.1060186284313	54.4500739953649	0.214797651929052	3.25069717272087	0.709874761913455	1.85660191842626	2.97357838189291	56.1567363310676	2.00231729118318	0.0245301000700794	15.0223324281496	0.115393390007763	15.5371508497693	2.02996466990278	9.82233149707524	31.3332713445394	13.3678012998751	95.5582893142872	22.8113711501838	36.8674779956515	54.1577772165538	10.3708515009099	73.3041115158893
TCGA-78-7161	0.0983595690411855	0.0381595543370437	25.5223495436737	7.55892129838587	0.0189849097741983	33.6868195017472	21.6223923074834	5.50672988374332	56.6409975248314	69.1996181616246	21.5857853412938	2.43796473573888	331.400030057877	125.35139976089	8.63222674915026	0.0705203786463049	98.3585078975273	15.0762721988694	84.6909148847486	11.0473690890804	59.707330571979	119.42971396944	67.8108468858876	24.8757372104874	21.632515110472	21.8659589461546	25.3958453663508	35.2905678643974	0.341176665577328	5.45421843642777	0.959944246427512	3.39810273956216	4.16661632276368	176.289179259883	12.6986067673516	0.139057720336453	36.4299881266454	0.163366442738247	16.3820807583339	0.923879168959352	11.6929794633471	52.1934683749891	9.77377281174396	72.380382261218	20.429162163408	64.9281436679375	138.670696270244	27.1873420431471	60.3634803421803
TCGA-50-5933	0.227640697115022	0.02538099311963	37.3543652295781	12.5952077751945	0.0111299507347751	26.0210007121763	11.3103423030326	4.14918712024352	37.7611949854919	118.183658786438	23.526387548255	0.849408686585309	94.9873334378342	54.3288120957844	7.84134994311218	0.0253450292152587	120.129518312211	9.10839580100484	97.7616101916555	6.050271243362	185.264579842277	168.479340772783	60.5647061700678	15.46908138379	6.37330001403143	18.0865807360419	33.5626460410715	61.8299479355737	0.356456322393296	5.31846862750867	0.710617887842639	2.02416883313703	2.71843910855207	89.2327071314908	0.518760778276792	0.057867991992061	22.5414463421468	0.16218563226491	23.0430208907688	0.741268406958898	44.2917760170892	77.8120429049947	5.62732615705032	119.625492366823	15.1301762474487	59.9209972164269	74.029572980036	13.9122886586444	98.3492077140743
TCGA-55-7728	0.0507980580343105	0.0338123744328148	20.5084819762197	2.79746478464576	0.0142905644763821	37.744418863339	3.44982682336371	4.415060193071	34.169468111045	71.7812224291591	17.8693026222963	0.444933227514056	150.472414093832	83.0906816253677	7.11269867273105	0.0410947475815929	61.6943887410925	16.2497433122377	93.3754379383667	6.85808285798495	45.2837020743319	80.7703600289688	67.5876580791185	19.2349584200955	3.88670418442392	23.8961079444563	21.0030859002526	24.9155679717037	0.22313554922569	3.64302042161113	0.875740215360438	0.230803159677219	3.6055301400735	62.6465914383336	5.467988934344	0.0929715622542005	22.7358293956892	0.362611128375401	11.00161282567	3.29537600358643	6.57580556565376	16.1743567818241	9.00551880710891	97.5354956124412	23.6264045857621	28.0852563151744	67.669929089567	18.0976114821502	44.6979847944958
TCGA-55-8087	0.0786221755320682	0.00809416350210365	34.1048233028733	3.24625296997651	0.00633153730554977	28.5485389792674	10.6544051964654	2.77715575229295	24.868846890596	63.6242117566675	15.5710574868342	1.23686955458397	159.034690601838	117.113031967051	3.34812135672993	0.0429622695099353	72.801176044999	13.0175009096118	65.211178244823	5.37857203749356	59.1894682309036	104.45418441811	41.1316511605679	16.3529773933056	6.81589583610073	21.873329779078	8.87296689389339	19.8611408929299	0.112312474258021	1.82200800296383	0.784920789788525	1.95819058458286	7.63806176370482	53.9414153988319	7.98723118815042	0.0163671796937947	11.5540805286217	0.0700666247212359	8.53620294502749	1.72961593363685	10.4555795119508	20.7281922029813	9.14769211214462	63.9223217810828	16.0086008350674	41.3582824478403	48.4846686094647	20.2525968865556	36.2281125360202
TCGA-91-7771	0.0699679084435565	0.0281720029713766	22.3095373023526	4.45080413719009	0.0159934982273098	24.975964479164	4.1179673611797	3.78430322406709	31.4161163854589	55.5589199064408	18.2265956051637	1.04324247077651	101.949973292256	71.2919592521589	7.5612212673719	0.051586729206471	78.7765705814135	10.6964496381463	63.600033629979	4.4293054028996	36.9443720806649	101.0319150714	27.9589198369481	18.9485630665836	9.00537747936365	18.7328208161691	15.5933637910177	35.9815377450377	0.182291254653809	3.6065147406461	0.794504834154198	1.5768335607568	3.31619331735143	57.5530031924327	8.42477710515925	0.100775779013271	22.5450207605882	0.154645033504198	11.1812508138505	1.50037457976338	12.6587271019152	22.2763823101143	6.61492914356391	65.8921726768437	15.805343126033	50.7481957582097	72.3811018522641	15.0295969468675	49.1649161830077
TCGA-67-6216	0.0320388408789226	0.0162001403316517	26.7431103913789	3.2161051554625	0.00792062471219666	32.0935701700187	10.1581371855046	5.21239151759891	43.0514160123924	76.5881359419783	24.4905780913644	0.971077671887267	163.739357203236	89.1844386598496	3.6133614831342	0.0418576578521039	76.5892447039813	16.0082423901528	105.327122976206	7.38345873846165	67.3267803249433	74.0470827510679	82.0776610991639	22.5359321723099	3.39586979430201	22.6745262960537	16.1047042697153	20.1474611279969	0.125294009432077	2.73241463694801	0.823124273818189	0.817225850067244	4.14297315351031	83.848881666234	5.98721037379058	0.0551476178142016	12.9560218299147	0.139007286445957	14.5915518404568	2.42660590133121	5.01108010792775	21.3922660868863	6.02942235451478	94.7484903575485	23.7668152401041	37.0906831282124	59.5891744891589	15.3494537423189	53.6579123256471
TCGA-95-A4VP	0.0327850631922951	0.0405818671951873	11.2766360135424	2.35202675486	0.0150386606818661	41.6015132072577	2.92048004025765	3.8632320985171	29.7194372910872	37.3150514433756	23.5213884147162	1.26743852621366	237.074300718767	111.013157263084	14.0756473216331	0.0534669880462201	56.5935596560322	16.1825458496257	93.6999712035107	7.72587628509603	41.013658584716	84.7648832557396	63.4299289282397	24.3326758941633	7.58502986858694	22.2172966828877	15.2763657144728	19.6715134270078	0.0780609453428319	3.12278247830835	0.797071825841477	1.19179057835359	2.93764320154058	75.209166668376	7.86195776649504	0.125843286437688	37.4475588154487	0.0751189198123534	11.5399924976615	2.17802129545363	4.25108348670321	21.1140118232132	10.1362500913561	62.8617993601005	23.9457984577343	41.7413078321689	57.2213434109279	23.8431557287212	37.5124835166982
TCGA-73-4675	0.267386129949073	0.0273802474378211	89.7609318172516	18.4270604062038	0.0109198990642466	26.2872693203888	19.9056754310063	5.11593395467117	63.0335133260366	163.332371534435	22.4401435345616	2.9723801099405	243.236860941656	82.1170782799575	8.32072812879358	0.091454900230211	137.617135487941	14.2559839343567	94.9491544542567	20.0677299524258	71.8020129891805	146.55051711126	124.644780204729	22.6576853376618	17.6122654948025	20.7693052842495	21.827825191734	33.3280443629897	0.149990335417984	2.71065262283109	0.805977594855084	3.10468074259185	8.61963363505358	206.404372336675	14.984831044163	0.0967201041379837	47.3464727297719	0.114393281819465	17.3660346603285	2.50638886348094	36.8814388551575	87.535190539631	6.22023110331519	129.469302523875	23.7472249443289	46.2632388780948	253.291757358126	15.7242474701785	151.821855072903
TCGA-64-1676	0.0628596140526589	0.0321776622093432	9.96387200248242	5.66941397072842	0.00843625847247071	36.1701266850587	39.0087857230619	5.80271165549569	43.3712940290477	117.909993617346	33.5180813808897	0.438995548572645	165.377664854388	68.3705478217424	10.798967430288	0.0471082434250354	173.897058329417	13.0792893145474	103.261365428597	14.9188186991082	326.126084727975	186.723898187369	203.272027137258	29.5487361353651	16.9638774068272	22.6748551025438	53.0180215598614	61.0691480958227	0.360906110080969	7.72328068526364	0.712488488821386	1.56052894384536	3.0006609249707	62.7764172649753	2.45687958840575	0.0765976357642589	42.6659620348859	0.132666583480398	32.8601100458322	1.00769427594773	10.9739691201879	56.9375540947998	22.3939153887246	112.244946481169	35.9583124194851	56.5479937755645	113.183001001672	11.2978674153731	80.2798560930426
TCGA-55-6981	0.224079559074002	0.0666822285263352	44.1531812142746	19.8483646933871	0.0185097641587397	20.6927173198505	11.4219269120732	7.65115014677471	110.403769593459	147.276440517282	24.1043284117513	2.66960555878513	290.967691013879	66.964258551609	3.38180485301456	0.0739458057532593	101.617454507705	13.5184699351323	101.675612032115	23.5078801596306	456.363749018012	189.484203284803	128.595271537938	14.6386985474593	18.0756870034627	19.9090362242402	38.6324206887723	114.442793768888	0.412485444934774	7.16352537500933	0.843295148501996	2.06686955104242	6.85978960524013	630.233108174443	4.23472549304314	0.226833258079166	50.907644700226	0.151637978700303	27.1001092213004	1.55390434978746	35.1638414404711	143.773692166184	17.3713150085228	124.660758010605	21.5633375104103	40.5089923890709	291.915664664125	11.036153414014	201.481770196359
TCGA-75-5147	0.047689501217788	0.0179450821271318	10.1108986444348	4.04252013784103	0.00695390255901918	31.7653740542613	3.6662267184733	3.27082868819827	17.0044808180745	43.2414409834276	14.0011111137644	1.25445435419608	109.420327374342	55.5680617892328	7.83826939621677	0.0517554668653962	63.0615356505673	11.1513800574859	90.2801120815566	6.64233724605802	133.150736172929	98.038728270087	45.6811602151999	17.8935275919611	5.51003286712557	19.5362601521985	22.0131294599323	55.4775508041298	0.292802964936134	4.70561475169765	0.695410558773037	3.01436817298232	3.68031816268045	107.882112838091	5.32205796808824	0.0373715636292068	28.7655538849569	0.0840107195830387	9.82353761476913	1.12815481465936	8.47347617621671	34.783454733461	11.4405403681021	40.1879085091832	9.27588557873149	30.3505322984	128.472051316925	10.7526695858117	61.8783974289343
TCGA-L9-A7SV	0.401124544224104	0.024323208659385	38.5949791430704	16.199058867476	0.0112248012067213	19.4999116458608	4.80719793414338	1.49172838076926	24.4855811859146	101.090165629224	19.6580962104084	1.53318225728462	273.711171213902	221.5337643474	5.47511609287407	0.0724433288817734	213.513477371668	21.2652938251285	109.947493551936	8.49603782875715	216.999992144798	156.235934058304	52.095020196694	23.7920402307513	13.9545440869797	22.9314156996149	14.0476754548528	54.2221341022655	0.257160625511963	3.36298843187782	0.97949230866174	6.54589378796785	6.82148859053174	271.444328387679	15.3994203016084	0.0333891961785462	22.4009221150939	0.0783515454038638	8.62269854896354	0.645504575906738	44.1481479483252	124.209664094995	12.0664764295154	76.3986598201873	19.7741754354793	68.5615366725471	63.2425580441958	14.4722898915575	107.983696086678
TCGA-78-7160	0.0966765351535244	0.00795630093085537	19.2310522404293	1.93166013687436	0.00487254855763485	11.0791892105473	4.64075236601446	2.96822500856314	23.3910779095371	46.2198450700598	14.966876993348	0.659648767565815	70.4868100227915	50.8545060431696	2.83437689897581	0.0260621702129733	45.8922919677649	9.5169851847461	72.1711460430258	4.48666759524803	37.4978040957416	92.9947033667538	27.3365908642008	14.7505053485916	2.14550768208458	18.2600111530329	7.47889196845772	21.4416487041265	0.0799155796675733	1.77867928965587	0.734237925993651	1.09862833595563	4.37890279511438	59.8916024053393	4.19007354473143	0.0289572935852112	13.885334639466	0.0556682292914205	7.93004547992015	1.80518463336149	13.0261248594703	34.7387398880357	3.53650740794334	57.4903784000771	12.7676697788458	37.2847812317979	121.543238733577	6.15134841020221	42.7560248921233
TCGA-55-1595	0.107244790369153	0.0130965093974436	35.1586612152065	3.81820559762537	0.0111195350011495	34.9234181945499	5.90411240194382	3.46652654476625	30.5952875472056	73.1388486242141	24.8272188015969	1.53367224603493	159.285231410759	109.059868294809	7.94214111706635	0.0690624870751424	156.191264867626	14.5122101016569	83.4666062975817	6.34421122040446	49.5728402512174	95.1137764068324	50.5325028957031	23.0308726657871	7.12977107624202	22.316269223286	18.8148090464015	25.2446319590022	0.318024062145436	4.15656393292081	0.799747772280632	1.91178793974861	3.81782345147539	85.91520256811	8.13444256888656	0.0505169467616573	22.8934602098696	0.117915985094516	13.4444641955163	1.06110333546357	19.7414809104986	59.7974152215813	8.98811758352979	86.5823879320502	19.0330573069958	60.9300178371057	76.6621787656449	24.0580350921833	66.3526685772475
TCGA-62-8402	0.0166714692753187	0.00753484780663583	5.77688142568678	0.930110879787523	0.00659531429793334	18.2275917845219	1.66390490808987	3.56006422006933	32.6429123382274	36.7201772059294	22.1507683670218	0.821767769082585	306.976369432037	96.2348391436774	5.37552377584816	0.0318125064536094	40.2457890944726	17.9594661712642	107.887335785847	3.61174080140868	77.6514673237723	73.1141422091443	25.6100316907278	22.3421362885231	4.06746059381723	23.9150178658926	26.4498085478958	10.6925857890037	0.227171006774836	4.59607170770874	0.933294519185356	1.34250123403755	3.11027104994947	44.5721276345759	7.13711549463022	0.0312218117203235	23.3076884226733	0.0946557267707863	7.77262899688854	1.62934512363148	2.39479431952199	11.293665549124	7.38019640752667	45.8472437076684	13.629171241533	46.5133805220189	76.1564948204808	11.4817014411683	31.1829821937255
TCGA-78-8648	0.0355750327063625	0.0163644879054796	9.07519600929144	3.66696260308759	0.00734990950745375	32.310572118933	4.68637457468205	3.21483401415823	27.1109923901952	31.678667014759	20.3054576322602	0.436682710966998	102.892046026003	48.7593043755374	11.0506555767836	0.0125354063620401	31.2299753318554	7.88840098696449	74.806118271492	5.22638414668916	16.5834029813213	56.3697282500054	25.4216450100881	17.4523718222802	2.16524530243864	18.8126358667439	10.6089630775329	28.0284363845118	0.111152950255787	2.65786095915701	0.673145479750664	0.958608341996148	2.08871166375928	71.0070400879939	1.13167706446754	0.056771258453354	19.8386998804102	0.122473406184031	11.0546717009001	1.53776128264831	4.92552056448674	23.9459017468157	4.85494918793991	87.8132099811305	18.3751527763809	44.795004172435	36.1852620812356	16.8116606042335	39.6812284768927
TCGA-44-3918	0.0581422750490818	0.0188114361543415	10.2977314126698	3.49856661730925	0.0197435827384588	23.3252612972871	4.03983016461994	3.13283904172312	18.5524032284268	51.7212386940191	19.1836454685819	0.628789562619889	46.7508033849556	54.1817569796363	4.39369086883663	0.0442600075778566	83.1231596488767	8.05324169086682	54.9361849840244	3.61522721163819	54.0393779905855	75.5009888539593	52.656479512176	15.2245624575102	3.57718217835625	16.5781365276154	25.3297600177039	49.5819745807839	0.363719701543315	7.56249074105227	0.686506314597169	1.20906616974272	2.32977592528834	100.463606055019	6.68445089942974	0.0564716500497845	10.9296617051269	0.134519562392464	16.3172733220275	0.50618442369277	9.5946425195707	32.0950736379904	24.4330367283313	74.3315075810463	11.4369051833518	61.9490950780814	29.0421161442319	9.85529421704753	28.87276785913
TCGA-80-5607	0.0471557262988228	0.0135070056907592	16.6312599841582	2.77832926058136	0.00722601144546002	24.2352710029913	3.36261198932691	2.99385878371366	29.6253845810576	61.652410573994	21.4757834633154	0.828350935769703	166.424496480184	73.0624984495724	4.30102405320764	0.0411521436620003	54.7576022085447	14.5344652607053	98.1527706411306	4.04231576831382	45.9898179866446	59.1669583400676	37.1560680626399	18.994239002984	3.90111927807668	21.8645181965852	17.2867846911403	20.7325258401121	0.106331373343187	2.87705862967656	0.826806124473039	0.959363301282143	3.49061562799163	57.8905593543245	5.55945025725868	0.0385870145652957	11.5644797116573	0.122858518271679	11.8726415168005	1.99603023989479	8.63658948189221	23.4151426479634	8.30336865450589	63.6174325828866	18.1145338419248	43.9074361690921	51.5986048183232	11.7513253402833	50.8013586430958
TCGA-55-A57B	0.0901832283684146	0.0171947092826119	50.5947173198746	7.483309718997	0.0167127666458325	15.7055729272581	7.44935142691754	3.72344855453401	36.8773864374768	86.514585369128	16.3927227016342	1.01896606024474	131.281491308555	91.6772161228273	2.79192217600716	0.0327495668975201	51.1581332729113	12.0839938727557	83.9193575676262	6.49335878544621	85.754021896233	87.3862252368679	40.5010087411725	14.0336575660184	4.35602661676043	19.8932722494094	19.8447707449343	35.8399948324365	0.259006217423044	3.24245371397473	0.788418026918141	1.02401592628684	5.07679331896352	140.530514943661	1.74242162425121	0.113772859636601	19.0087836483725	0.0762529056529574	15.1361634607652	1.61991943562375	16.5159034697789	64.6631641884038	9.65631266665199	56.9860346599259	14.1171534581857	34.2878963462483	89.4797160826488	9.21047844080677	50.657002277205
TCGA-38-6178	0.14813647536574	0.0200277051091609	32.3795813707864	7.98741528329921	0.0066973628319012	19.234534839375	6.23789156573785	3.89478249414665	27.9720708237209	66.0909135903485	16.7722558793675	1.40429311390536	142.450883721502	68.4619516276451	4.12050001883018	0.0352586282346557	42.2742348607651	11.8723589158679	96.7518097719807	9.37810538227214	152.702873696825	105.612419849696	23.3741194907444	14.4833361702269	5.64118046348796	19.5559596704627	10.6870650246889	45.8781142871148	0.1579670090779	2.80267604211306	0.816986931139333	1.91016495851387	4.21736106611682	211.10110263206	2.19161014376766	0.0284380530417829	20.2711791426485	0.0980094963804236	13.2658687346043	1.64926958585294	26.374406975232	77.2354962572049	5.31104866655965	56.6600488353269	11.6332744781033	40.1052468188633	124.3692615566	14.2016298533067	86.6186209690582
TCGA-78-7535	0.0781947430922119	0.055576122053673	32.2589490928927	17.0376383802204	0.0136833163091493	30.4499083561166	10.1471997888296	4.4604343522767	78.075503513461	116.423377340362	22.6362343872178	0.756517614023534	377.184983905801	84.8644923245163	4.12603239991121	0.0471328110787728	103.272018358099	15.7398176382771	104.563316811218	23.0882110356002	357.417502652623	142.951037201341	156.063802853328	16.5863945013188	12.6751282991327	22.0384384416122	20.6731762636456	61.8840027835858	0.274366595781111	4.71355544893617	0.864198616284599	2.08025278776529	4.75179589896037	93.1872634369214	6.0590993846566	0.11899585996345	33.43035866677	0.243756576375559	23.962660135118	1.64101489974473	8.34189038040122	57.6893295876128	9.77221655497157	116.748335970124	22.7192907048881	36.8808841590645	132.425601807595	14.5183551213456	110.40781936883
TCGA-55-6986	0.038611765004931	0.00754338542822571	26.8971063051661	2.59659571073645	0.00536396523855061	18.3703112968555	5.83135804120501	3.65964517606321	24.5717678741696	62.4769736531656	20.347083465852	0.946516052578404	134.559409622399	80.7337696792283	2.50906116403145	0.0262441482885992	47.4275644385643	13.439209682212	96.0062389788994	4.8754748608346	32.0483251837738	68.3698911458413	42.1047353961522	21.9495551437091	2.68685613124065	21.0340258848211	8.53435515810544	15.0605872733542	0.0873485763305924	1.54683256802529	0.696902733585203	0.668221818340656	3.71218514819918	64.2506651749255	4.91782728177351	0.0214252860949791	13.2270326616845	0.0752062322091133	7.50400444682191	1.50088448088651	7.18795336738802	22.1566641182261	3.49806566802554	59.2953888678057	16.1980573345166	41.4890570730227	51.6101208774267	12.5707286965349	57.1620773350866
TCGA-91-6849	0.13955744050283	0.0337295004636577	31.8324573264052	6.55967568516581	0.013281347333141	21.1516898562968	18.8472665710705	5.84023689354566	40.6130864491109	73.0513110902923	26.9099245949211	1.71903207890195	141.677828982491	66.8192707338048	5.56719938689465	0.0561526204524419	84.4891251602919	11.644955533917	77.494663211835	15.1437917801074	54.1273636522937	138.297721562094	74.3615074090031	22.0882320309246	11.5825111322783	20.4866974993805	14.8564655352121	39.4656243328227	0.15415814907176	3.72948186479805	0.750512347833294	1.43607851300903	5.81888061023425	105.229109052822	13.5806402510528	0.0848535854338016	35.3668639869335	0.069593032492394	15.707057564585	2.66073644618833	21.7867879252848	48.5826428126381	7.81277694167676	96.6328120238123	34.1512573131773	43.1340185733341	86.6473216247611	11.2097295480759	65.0271353163675
TCGA-55-7903	0.06982248003719	0.0271250021314786	29.1888633646102	5.94846696064155	0.0127961656866656	31.6654573486891	6.96452559966661	4.01703930225331	40.9249907804435	119.019821729404	26.1237508142944	1.51361540067429	221.991439545622	136.791146662789	6.46944498566585	0.11961872037248	168.397458342995	20.6494822539538	105.483291420787	7.10623302327516	191.41548708253	109.82744104178	76.9138733759682	23.2084763583793	7.04991924130901	23.3551864933522	46.0696023576814	57.3202097564729	0.368644918925562	6.03285895129478	0.872764700146002	1.9756404894455	5.29930348343792	87.9791634758211	7.75491677097553	0.063649016836142	17.0510270943746	0.171377388801117	16.7397805862616	1.60470758163033	12.8318590525093	48.0251423751839	12.1635648662942	111.312751835876	22.6760618064478	54.6744850961696	50.8564232652136	16.2170727548443	82.8374633251188
TCGA-55-A493	0.0481847596022974	0.0191776156816219	19.9312725562346	5.95989155310143	0.0112423307207705	30.2692554885842	2.76025254108117	2.76106844984097	47.9950090484113	128.800827560806	27.379231469864	0.422837615401231	173.709085480643	94.335112745541	10.0201670144425	0.0516630125400862	88.3024496735638	15.9649135547092	113.286845498962	4.66866297871203	262.525864535219	112.30353512746	77.021606220493	19.1629430674598	4.41499475813121	21.9883493174287	36.3450454403676	67.9789525434643	0.379975578876261	6.17194452524642	0.817802222883747	1.16880248222283	2.73025095437457	65.449284150772	0.834187552408963	0.0699870670150023	18.5242604503622	0.188341761187547	16.8985091433558	1.94641752231626	16.2036398392631	40.9790075591275	7.71249728280322	94.2221212369902	24.4707186031842	65.3946588011034	103.965605656789	17.1382263358411	135.000614108235
TCGA-86-8280	0.0959657995462532	0.0294545978409608	30.0978554902274	7.75109017017315	0.013953909554297	29.9096633841463	6.44778083598396	4.35906763361638	27.4113322977837	65.8026515283635	13.9186162318491	1.27386033367014	134.246716176428	58.9685093692267	7.69348124403956	0.0522240513467523	54.9662590452766	10.2657734675066	71.5363838043396	9.01660768602974	107.559398283764	117.305577111836	37.4255635932685	13.5137535763528	8.66100414272158	19.3588178050665	11.2773110877636	34.6388570601985	0.170322764695633	4.3329461517288	0.691076854113023	2.10737330647916	4.51569023540616	146.54119813855	6.7060667724621	0.0692997392473037	22.1729746836021	0.100561099010229	12.3355237746435	2.41375861667942	13.595731869603	43.6400392871027	9.75908725034716	60.9958370378004	15.5102369696101	30.7480800031107	71.4919812815504	16.770683085945	77.5881684920548
TCGA-91-6828	0.0737546513919153	0.0272877170979137	21.9259553220271	4.12740793919769	0.0186101706037242	23.1360081919721	2.5360137578759	3.04616988334217	29.5673131902278	51.1017474166924	18.7671415244691	1.08268616515577	98.5780293363514	77.7015344761002	5.86900912675322	0.0546620221818819	85.4662581991604	10.9773398104387	57.0289993330081	3.53135535133028	53.5628466835941	112.227085869094	31.9775162861454	15.8106150638292	7.61666482228002	20.0588004563184	17.6713777539149	40.4023636209121	0.230497696709746	5.12986275022113	0.784655573364516	1.60307356523728	3.98212999978201	82.7809573591031	6.73436945041864	0.110602540013761	15.8066022400285	0.131887265675517	8.4012764477345	1.28284628300339	14.264806161767	21.9097551703427	9.06165110651262	63.3366513314079	18.1477923141526	50.8225782496709	64.5830902810776	14.3865915859147	47.1019776999259
TCGA-55-A48X	0.0632460281112819	0.0218797127954733	23.4848627480897	4.7189950299266	0.0108052797852832	17.0284552653367	3.92609326358676	3.57130617895796	38.6915826919249	52.1310804933337	14.7978536804351	0.858915390441192	106.183713222157	73.4408558202191	2.93019513220134	0.0328411220840754	62.9698482804753	11.9397868418789	75.803026877891	5.82635115321376	90.5426126230678	86.0494506534099	33.0126465997092	12.0984391294261	5.01234171034324	20.1996623004673	9.2289494825754	29.3240404507245	0.139708135879778	2.35476373432935	0.753170254290257	1.40618839292141	4.14883827773416	93.2375658378328	3.16205357102905	0.0456893070615496	22.3065375783542	0.0905629533534889	14.5431613249804	2.35689687435524	9.10596487982785	45.3614452032177	7.87942409038331	66.1132963709333	12.8906110079813	29.8634275360805	51.6968671902442	13.9882838013867	47.1125532602461
TCGA-50-5932	0.554095436874822	0.15657205774939	186.522415172421	19.9761519017704	0.0444716299835997	31.4316335393213	15.5389338285479	11.2068528532052	120.805437530302	186.190626082081	41.9153523001049	5.09444006205013	413.321631202599	154.421460874187	6.22189801665778	0.137648946743139	305.957488098845	19.0510818101113	109.017588241668	33.6274342983472	165.232285480093	361.084497221716	132.901964833335	31.5358283526238	38.082366039622	23.4434528637651	44.3311506235102	61.5118575979076	0.376502052949103	7.33991404866084	1.01275885216363	2.85282704415856	9.9247211060836	487.911093886144	18.5079076622285	0.259242839070266	46.0243329886641	0.185660040547068	31.2335937001097	1.83030489543539	81.1355091004176	131.378237700761	8.34516680011533	116.868078032099	42.143995334956	86.1984549797562	250.259398296852	16.9579679527255	133.97737204423
TCGA-NJ-A55O	0.107226819033057	0.0350081669998948	39.745877109675	6.01950032622291	0.0114627129538971	29.3525073482051	6.79892798328907	4.5851941521921	41.525418791091	86.015770517636	22.2863086329296	1.38237758769046	199.453628023961	79.994494294477	8.18718941708891	0.0680100236559403	100.088953070167	15.495662608554	94.4899267668587	9.08047121992204	73.9671115418856	127.722128648166	62.6841469646897	21.3483263271323	6.6201096197557	20.8907944741484	25.1103198858405	52.134992092851	0.24966908452559	5.41241447042512	0.853713592507922	0.721665224279439	5.2804265267932	71.1262125648133	14.413992498753	0.084165931332489	22.2570296632516	0.170687966114674	11.2541136021621	2.27637909495146	13.4519427137508	33.3887695574923	7.68489985850315	80.6185959772401	23.0675679758444	37.2897921228159	126.924199516792	17.4553361059272	94.8655789288843
TCGA-05-5423	0.114538667452115	0.0555750912449724	34.4797369256678	11.7938427582531	0.0203134479257893	44.3171413342669	15.5859986145564	6.52420802553706	29.0669190494679	100.992252435998	17.4428849132631	2.40000947600664	107.566007991481	64.7008308857315	14.0102552764325	0.210336463818139	169.353057415774	12.3424957112222	77.6727954147222	20.2298392787155	322.960530672998	211.088819194745	165.654572068831	24.3223700821589	23.5393610943704	20.7805165770035	33.7608898335752	60.0657137599589	0.215056316355209	9.73687955853477	0.642030403777383	2.3479949784598	5.24124657022551	175.223946649246	13.0173663959293	0.180410121010379	42.1274009323307	0.10691938078362	18.9493540308518	2.22170772755006	19.637763488802	57.2960290702956	26.2197740361677	71.8517150804547	23.248987364338	40.2479443808207	114.924146696945	15.2626827494222	104.620070974688
TCGA-05-5420	0.0254008224683579	0.016955793297313	4.32313436805346	1.07293874410613	0.0070674269153667	26.9795171424538	5.35896568385886	4.16055922432169	12.1075886484346	36.7136149677734	23.3591869975346	0.670651828658517	78.6391794621662	40.9251299748451	13.4378350940276	0.0392736374821167	57.8136490829303	8.52924497611692	75.1803324006415	6.61126306831175	32.3459117231834	76.7904863307901	56.4574281286244	31.871221059715	3.62466108268413	18.7482040810516	33.1168414555219	20.236705201688	0.149305131446195	6.75899180347214	0.653485879040366	0.411308354904386	1.40062025959154	42.251421079348	6.80156553577474	0.0664471572671796	27.2685429712008	0.0759016718644394	6.60281377227096	1.00354358484472	2.50815293198818	9.58887616436725	13.4581678632442	43.9747105943247	25.7003678508257	39.8400958405639	74.7409455861417	7.60198876617837	38.6926284554164
TCGA-62-A46Y	0.0476849382427889	0.0198601973215854	24.91633753632	5.81429150941389	0.00925216564975327	18.973385981076	4.80654228716468	4.32400765264852	27.9372139747625	103.499133855402	15.8128311217936	0.972532037660473	122.626257595865	69.2589117991846	3.31072037027398	0.0576763119702843	80.425303412405	13.5714860527806	91.5855340539464	7.71544271412485	128.018853178162	86.603538978132	70.7645922498958	16.9899784090017	3.1638027283584	20.1233550295803	16.596013644124	22.6717511401628	0.120539120442039	2.81827753869237	0.717601990141214	1.06480491205273	4.71142105207939	61.6592246157878	5.03301254179637	0.0422228658123452	14.5169463021353	0.0779185952635381	10.8908257806063	1.6547753308352	6.83726271165706	23.1586199819099	7.29441620665692	73.2438723402583	12.9980436381817	36.0508536029246	49.1256171797888	10.4068127482664	70.5422322050492
TCGA-05-4384	0.133021490313277	0.0146511136438176	51.7629201308699	4.81108749252607	0.0115289202440985	19.9149843241266	13.2492979493539	4.73251415433513	38.5142333892629	67.9543009258258	18.6241222279941	1.61721444505711	117.543809296018	87.4829960025531	4.30276646024271	0.080392173016614	93.9889039053899	12.4261758533175	75.12501482216	8.51185099843216	87.7507265554673	104.653706890448	56.3277209197278	16.9274556061711	7.66731346420049	20.5636275411498	13.0862164744897	28.8261636588596	0.140169390214932	3.00687430205247	0.787039762125696	1.38571952232967	5.52091954488833	81.9119723644496	16.5802084441826	0.0717022552470166	24.8207480778758	0.0952950379026912	10.8913298329331	2.13544494335884	20.2384182342662	51.0210267720749	6.09475709467024	62.1573683655806	21.3782290065156	46.4659121453054	148.792680039571	11.265301373589	60.1303670330236
TCGA-97-A4M1	0.0658298959239186	0.0249460296354716	26.68795491825	4.53682276625509	0.0142723581563896	24.9633301254694	5.03672316765816	3.4998375090378	24.6827158119149	46.1691505749584	15.0739414348957	1.44553632639967	117.438988931398	98.4309010558909	5.87851240815999	0.0562755229410232	80.7209563591272	13.3005621026682	81.922440070551	13.1860156846191	104.723777720791	86.1348492281573	40.4916214504676	18.7810418865308	5.80388989277293	21.4065921531811	14.1201042094938	26.7347417385062	0.151259352932842	2.94762685706099	0.733346141987218	1.31181248797201	4.39005628193642	91.9582530934472	3.47439941421843	0.10919315895105	25.257654189009	0.0919971467414839	10.4450640890625	2.03990724253783	8.5815437797885	29.2667950357464	10.013940869608	57.159816910306	18.5349123745781	31.6433090277495	58.7935617819836	17.2826780047903	35.2687304490317
TCGA-95-7567	0.110687968590913	0.039501198093204	39.9469035909851	6.71441533565597	0.011921572027614	41.2586512975038	11.6425087305488	3.093872786275	70.8745136236281	124.015214434119	33.2085121429771	1.5301621214185	272.872972698811	111.99354807719	7.95197615581582	0.056483248542673	139.975918868375	18.4110156439421	106.534304018928	7.92860397674502	374.939587700981	140.802820857167	99.7311065317708	24.5145496755375	12.1642956737373	24.2405576258579	34.2469077752291	63.1285310622626	0.281612027551377	5.79195422740447	0.909262792872627	1.78418499102545	3.93094924366141	185.016935211411	4.20110767219768	0.0574344073168508	29.5187935488362	0.165090051578083	25.2896319658062	1.56665672000269	16.455579348583	83.8207520490466	9.68070871939952	118.154044247151	31.927638990662	57.4330847460499	99.9737837685028	19.9503416825573	104.958088605959
TCGA-55-7910	0.0325969844219731	0.0143348432144917	8.41966343064429	2.61247792465575	0.00654464910863192	28.3053669903198	7.33309502505194	2.91280266671732	40.8572983654998	54.6257966373239	22.4980635846202	1.26036358713837	230.685588407559	90.1578136363008	9.54883132413135	0.0677098179406444	83.5258920936504	12.4804592362543	77.0514859812476	5.46581925111595	143.68424876178	128.21422958533	60.0167665701146	15.7852746916597	9.25445246020657	18.8331514619232	26.9243923633808	48.5793595323405	0.243529613221905	5.86881156492224	0.917189088149065	2.55757946624749	4.85498759059547	82.1579207077231	12.2509949863665	0.0322632068755253	16.3088876591933	0.123814911182265	16.0343939312194	0.546077114991677	3.53209996480908	23.0242833802121	8.73076498242127	66.4755294936513	15.4137244942407	66.2192143459604	93.0733575031296	21.641172732536	36.8827333940005
TCGA-55-8619	0.0739394686736213	0.0520617746232811	30.3932972734189	5.80987273955839	0.0182529047265728	31.9372049759945	3.9225213300355	4.4625353413059	37.4794446711289	66.3292011569794	19.3446978080042	0.849398220445331	110.137749691553	58.1353698521016	8.42748740812326	0.0383081838140854	62.4134754649126	10.6154744379243	78.808496431199	9.11455090199283	71.4137786770266	94.1577297851107	51.9215725219087	15.8390505189482	3.82648080891154	20.3497342695392	15.5594551311182	38.2262826319273	0.232609557459931	4.01025147315606	0.83300031086503	0.575640060406519	3.11103909336392	86.4242832161226	2.88808588674755	0.192358484142017	20.2765084990578	0.267105704700463	15.5768349555069	2.63671716492974	12.1767068263981	31.7521227715523	7.24089566156108	95.5752256391244	21.4049194367073	32.9773748295181	59.8739919265301	15.0998860109113	54.6711814610605
TCGA-55-8302	0.107196298359408	0.0331665920835785	79.1546786791518	14.9542745320446	0.014392061451377	27.6685439293432	7.54196363793595	5.60341087339314	92.9324557494953	170.125179288932	46.0206292148136	1.32337268749052	344.576833371838	133.990917978479	5.41254153103826	0.0887275027800942	178.175659310699	23.9728203316717	137.036897095256	12.7600464858557	517.486630855616	147.997152653595	178.777168957794	30.5209697924645	9.60294055663872	27.4546576030276	59.2016107155363	54.8756027091863	0.323295094004072	5.55600654831366	0.955868255308983	1.93280595844204	7.27364492661854	246.880528105331	4.20294584314999	0.13654192461305	46.2883869159362	0.283518470949375	35.0269139344734	2.88417863441601	23.2003321339591	130.4186587315	9.63009412246125	144.495016030462	47.1542038248366	56.8582226162553	159.406813342711	13.2776748147529	184.42449790388
TCGA-MN-A4N5	0.0614337874545677	0.0364883821993811	41.6555943062864	6.37076621031088	0.0194004184656044	24.5863586240748	7.01713085558136	4.52861192497698	52.1862680324913	103.798379999276	27.0175632391412	0.924926208185709	196.125943967227	125.565253853102	4.28633054223288	0.084058426489116	142.977451529985	20.0499781783275	105.669090292844	9.11191610177814	232.526894765512	95.1407917494782	90.715674728678	19.2045692708426	7.60915232619602	26.2890989201056	33.7881681206886	63.0511308744191	0.312835092162185	3.88551143388767	0.886233476612684	1.41005803532835	6.15726912923479	86.4548831415687	5.67047604618138	0.0800183619216983	26.579199249588	0.104954169401691	22.9577035892172	2.74597810781395	9.97958582259745	49.2397715200116	8.00634861204702	101.680816054692	23.0604777267934	40.9879059727114	49.5487107117372	15.5554746486532	73.5553128557566
TCGA-95-A4VK	0.13098853811704	0.0212403330454492	37.9659966681342	3.31382958333629	0.0155576821261034	22.1407700406602	11.570148231395	5.51516822564246	54.372126964691	81.6870998978791	16.6773165927093	1.83330321001074	181.873195773939	108.489050020818	4.11081832984381	0.0583310753777912	98.7431191197636	16.31778555689	96.6657147437193	11.7766942016714	109.105558745451	125.078958341166	74.9954780810293	19.1764091919905	7.90157762696053	21.8969487502909	23.1043004813789	22.082963737812	0.291558001549374	3.78681728483522	0.892632809833537	1.5463177966403	5.72282694950124	106.491709310652	9.84872349591311	0.129421904569345	31.0052383077017	0.0996895149444764	16.0418190517798	2.19632537769135	18.2144453685071	38.7820842982624	7.31759574972534	62.192975357053	14.7532322659653	31.9219970008726	124.772485463156	14.6715044251274	67.0673829929471
TCGA-95-8494	0.074265021560879	0.0154306357021575	48.514080899123	10.9896853095467	0.00565257560956	25.350540210437	6.17047998979577	2.89758290027885	42.2568476845709	212.864720591627	21.3273301048214	0.670123262555092	272.016685376836	88.6325836824352	6.04480910915736	0.0691472048789878	128.18309472671	15.8309527907245	129.19651944855	6.06811907891757	412.781150864559	115.829851498365	189.096184546857	21.7852554700926	7.67341265156532	21.7596702290305	24.5321462890466	27.1344007544647	0.294413549883288	3.9427875537245	0.837493736298525	1.40707170334283	4.18048464747604	73.6785277465624	1.58642737769769	0.0280053160749912	24.1864764129861	0.149665190106391	23.3386774129074	1.58365542631619	20.2287353439315	74.3931966645311	8.44518649309293	105.004543281086	18.9537297192359	41.3960543137687	115.286704408842	13.3175292871452	191.542773734632
TCGA-75-7027	0.0888386418427358	0.00622182484943835	18.1109145110898	1.51730296847718	0.00309168750119676	21.2721345777793	4.82798735828491	3.58635338334846	34.8636986581777	70.197040088523	22.821343640874	0.547015039680241	264.297113710711	79.1654632605638	8.42817028289007	0.0146922472886094	58.5831082387013	11.6788828287726	99.1251660400863	2.86440467157631	42.0645766939838	116.031191404851	38.1018041168952	20.7964386298314	3.534686137854	18.2271641381319	21.6965390653989	10.9947378739162	0.0622506306203011	2.3496539085327	1.00694744171695	0.651541650564719	3.97265938678601	43.9484856364941	4.61034209064667	0.0141479582639747	22.0489815856416	0.0827677671165495	10.5957331623709	0.552615333779908	10.8356436229197	32.6881481214513	2.43181039402952	76.4490616974817	14.2237446175177	74.2167349809066	343.204377016028	14.0817930200477	75.6833927505033
TCGA-64-5779	0.0349519857751195	0.0278015134114819	8.17592585476357	2.51151982666298	0.0150800708031183	33.6073196570837	1.17308093815809	2.31759223028366	35.728723359594	25.9722827279563	19.0353544029919	1.11693216091177	157.96403655976	67.8750370515888	12.0563260244014	0.0321865322889172	85.8853064962466	9.72849955206975	65.9649861104294	4.6071426191821	65.6042403308772	93.7104687212156	32.790196184667	14.7836321565017	8.40899311624675	17.2536168996489	28.0106139966568	54.2837866897867	0.256642820518472	7.40650577578559	0.872474141059545	2.33797583441519	2.72262898386774	260.822199041915	6.86950717164989	0.117033532882484	28.6560111551788	0.171787466472467	12.6129862923458	0.286608469256142	3.96980748498359	29.8841614143865	12.5341670272683	62.2335809051211	12.3466556510401	74.340935754043	62.5616634118006	16.7378873391509	39.4316007113091
TCGA-49-4505	0.0848161612974227	0.0925894569675479	41.6720814013162	12.2032874284621	0.0171066169296829	47.3284029034383	23.2331419663102	5.93516113014674	71.1065502450894	130.348415597892	30.9413731598678	1.60732138188948	176.406473700156	70.0882592718281	11.5218713445654	0.0681794692664862	128.010305147154	13.0950313932002	89.6794086888877	21.5065109154219	290.363525264809	129.747621382063	128.010392471778	24.1385722316469	14.0184573301382	22.8140177797166	46.4366183109724	73.2780422702215	0.490874807937125	9.20445568872113	0.743980737657742	1.64165536100818	3.9699117393391	302.761668015143	4.35312157547291	0.243417704410838	38.5606059038823	0.239392337782019	30.1016649378031	2.8143948299852	13.1657346518304	94.1774360386691	16.7191660334208	131.241488557686	33.1385535990964	44.9944504050553	136.516791734321	14.581077453691	119.412941872463
TCGA-44-6775	0.0968504962342428	0.019675701443127	20.0493642587541	5.30559142229739	0.01860936296237	15.1682378431733	2.24972166305763	3.14172359244487	21.004248676346	49.6338656952827	10.8987657841943	1.08307581789575	52.9428208623998	39.1436142043444	2.74761879587667	0.0232785962998228	43.7678662314562	6.97490283164839	58.8251999739474	5.27054026336866	102.272841660419	97.294284486637	21.4075499458713	9.00326262452862	3.40072957445153	13.6950596218664	11.767979651394	46.9758937516181	0.31188590332823	3.88419946895257	0.678914086598965	2.06997725054673	4.05176499889258	204.435999412585	1.99606867165341	0.063312456096575	14.5465315418331	0.120387790856642	12.8552406962735	0.457279724194941	16.0842959315291	52.372243993788	7.74562140634352	65.0795641054861	4.58843497082179	43.7470533986666	56.2223110308405	10.1430045139771	45.2463812440558
TCGA-55-1592	0.19199596299808	0.0309976151769288	27.2906553716863	14.2108105707056	0.0131732701636194	17.3273466537854	4.58172870280379	4.69465063692704	33.0325896523172	82.1992919212098	17.2430903369706	1.5947444685939	180.169441901027	64.173861540234	4.37184199485806	0.0700562805218231	71.911112959605	10.8037085752367	69.7715669347606	8.74460521513618	180.396744062675	142.118367004128	25.2177607758847	13.0243510847228	11.0484935467946	19.2706096718612	16.6243347115573	51.4561051618861	0.257858124552393	4.49480985384446	0.824890721191175	4.24709966263868	6.32919369337807	234.047995025011	8.31178749874833	0.0593201921516507	30.6158951693189	0.112131124812442	10.8958951000166	1.26971200701017	31.7781881230167	67.3192123309248	10.0135986973074	48.4013762491741	14.4506099145382	37.8207367255331	108.685858942449	10.6540348991312	91.9608563389469
TCGA-05-4397	0.108129740882747	0.0355943359564107	18.8468709103921	14.404204592443	0.00933745807640725	39.0045843825733	6.03770784731122	10.0476330431869	37.9948700461178	92.6429663143652	12.9008763964945	0.954253021057396	271.830211005499	79.4117148173618	10.7427879853887	0.137009146876028	95.1507472304894	13.8981011658352	120.312422793333	6.38769056865437	546.788734277048	157.159692880738	75.2498362096762	13.9310492206179	15.4358677447979	20.9750366199582	29.0979718391612	143.614578437835	0.537894769724278	6.58257188891928	0.868886339409587	5.6280395193993	8.22501225337446	58.4132427121528	15.4421923403574	0.0449383447385306	35.0698010286762	0.103640413570931	14.6444302026308	1.07499463210865	17.2495187809823	45.6852043748639	22.3431377578142	37.2442360641295	9.17145892032207	46.1992128260652	129.441323790473	23.1213902436002	71.7512066443294
TCGA-44-2665	0.0941267337070159	0.0156044860913222	18.4217843283856	3.05497907975864	0.0126957538968501	40.8232093346205	6.56078694996284	4.57251288469533	21.7383197743634	48.9151648524519	14.1465966618836	1.23726139691679	54.6679412659675	51.4254752123548	8.44066100691612	0.0266526036757755	51.3183763147367	7.27702991173038	63.472297252651	6.02935032658286	46.5636087958917	90.2346240530965	39.7067344063721	14.5946512514351	3.68019460995108	15.3371134377241	15.6508236957424	23.1436153026931	0.166576192027416	4.30558511208854	0.660897775487796	0.960449204316244	2.9365755390602	105.702970430241	3.09314323033314	0.054522304736791	13.356552674196	0.127453902603906	19.2721064666559	0.43007162716345	12.9750226483676	38.3376650131172	7.87017969853772	87.4551445559985	6.18444355082568	63.2673460292613	34.7152049254001	25.5020606019615	32.79311901718
TCGA-55-A48Z	0.0729643049076741	0.0828071551007275	31.8862125133943	8.63047232976477	0.0215096946887399	28.7918186303211	3.76943678219899	5.17817016999236	41.0677446214071	82.4630909798768	16.003871102864	1.08944220600468	201.952591716358	88.0625245222236	4.05973871993013	0.0430312498882858	94.7768930420642	14.4078212272404	88.0498908341703	14.909535660353	153.55559151897	151.907237862041	95.2191749150153	15.8666915455467	8.57923624178302	21.361612860902	15.0491503551431	90.7585938901279	0.297390684459035	3.61653181242407	0.823404567126389	2.94768835119441	5.98143500735539	104.032560796244	3.35401870591306	0.098958665876525	24.1334373526422	0.133310822497342	19.5330830975814	1.43295957699248	11.1703842853312	35.8141165029328	14.8833929835042	89.4527007662291	12.7268393527195	37.7436834394492	62.4484769861658	21.8437688356478	66.6123586914133
TCGA-86-8359	0.0337763340729737	0.0083334419001583	10.2091690745968	1.91910287446226	0.00385225993499166	11.5221210423909	5.11276636884912	2.36250947733987	41.0466861381695	51.1768040376474	19.0135509184455	0.716074165355413	162.390085915581	73.227630235423	2.11617550531016	0.0259623862348442	44.9829471811966	12.502991330314	75.1981043260173	4.8829224422124	34.8264142391302	71.7149576878903	53.538677223166	17.2283269999231	4.0950984661141	21.1080330481042	9.22292029987733	27.0742092910364	0.124467581432325	1.8648605066632	0.797549623984609	0.865232338280065	2.7737705887497	32.7583250777562	3.89886741348154	0.0215901683014913	14.6924193820792	0.0855709397497724	10.488002667845	1.85654157529505	4.27737881671153	17.1082640475328	5.97650372527203	64.3083433872718	22.2661597342781	35.87545997449	77.8385159990261	8.17018167761628	46.7320395119443
TCGA-97-8547	0.152691307176301	0.0380253019306172	67.8042392245866	10.3410052918323	0.0185064828610532	44.7976405072911	9.75877415418538	4.72481931713234	48.1911604135669	127.524463674055	17.3512406009503	2.29558601957909	175.181143836988	72.4375268947615	7.93185480720708	0.0458487638824707	68.2394922963981	12.5318982600159	97.2100542564763	17.982411518243	83.5775452310059	108.452516395448	93.0380029796212	19.2165433993571	13.0275847024883	20.0312544515665	26.1372212879229	26.3869552098205	0.385579408625196	5.5044776122974	0.80578246281938	2.16068664011564	4.25668116756213	229.226827063103	4.8894216654544	0.157822668245824	28.9254577835869	0.194241993093857	19.9050751561885	1.25304022046744	21.0220716711293	59.8646736104986	10.3313161963147	99.6907949435363	14.257000415378	35.0897623853675	84.1767656565354	29.5637232395843	100.178067922382
TCGA-75-6212	0.0523913144919406	0.0298175981098222	20.3499641306105	3.9657809758897	0.01168022765272	25.8919394103121	12.5575694730979	5.00899639813399	45.466526471409	69.9241249423471	19.1220735571307	1.03540837342722	119.71684875354	53.5891799140318	5.82736726623528	0.0534869502723614	61.1532627521634	9.63178918484806	82.3862103720037	7.38022294725194	71.9466651000232	91.6705100823471	79.5261727358404	18.3184637705214	6.00758182852912	19.0655538634249	17.7904973816919	35.7104553520667	0.182358565564856	4.42849466808042	0.729171436287895	1.06494384261635	3.37127128676983	149.155708264833	7.58791331450431	0.10713226390809	25.4185635017915	0.153872885582878	14.8300954097108	1.59700007169213	8.7811272029807	18.8783628066575	9.42867653319437	78.0446739524888	21.0197123725888	34.7443889233595	71.3756972133901	11.8440756210272	56.9473948942536
TCGA-75-7031	0.0852152944839339	0.0379729584681257	18.3559318382154	4.37893870455123	0.0124387418125956	22.0231134047759	4.9699613531706	3.35493100921601	27.8955344626379	48.4656786160617	31.2054161359621	1.13876085199127	244.851594887942	95.995926201529	5.34957366112876	0.0535860339241072	85.2919842184208	17.7547925685781	85.1126537220274	7.37323709709256	124.129032566701	158.768354634757	35.4269337249875	28.3286965379043	6.0772239173828	24.4420323932347	19.6396991496315	27.7489827888551	0.211227498258083	6.31098013161999	0.938125461868693	3.49139465194764	3.45408669089353	133.377595368805	10.1257671898717	0.0776695676724976	27.0759310760074	0.125042981857564	10.7869575224008	1.64972654045454	12.8333462805214	25.9140498051067	8.93494611191378	40.7166741469014	39.1303596414288	52.8763753170317	141.504260949694	11.2643637053167	41.6229412359554
TCGA-44-3396	0.0477862549981666	0.0149398468436438	17.3701594157645	4.93519892350904	0.0078613580314862	26.7518384148033	4.81875685140285	4.13022790682546	36.476199790909	74.8213681541436	24.3555145669368	0.702771798234427	137.719098546616	60.2350832723666	5.24082670978533	0.0242686878737606	75.1004433083608	11.3784743206876	90.8075707264623	5.51185000697112	97.2023881543054	72.1814892974357	64.9134545087652	18.8759270772888	3.30542952017167	20.6428072050936	27.1969454168618	39.7105896464017	0.215983131874345	4.85542710561015	0.712347354034629	1.16834807634705	2.41903646452054	115.429701778931	1.85662250692802	0.0528805436760721	22.5172835004766	0.0932710434602577	16.6487847221081	1.55924829682847	8.36739447205719	43.399056221352	12.0476921400129	85.1659629294945	18.4298194125879	46.7406192253335	36.8659856316775	12.0331109576337	62.184838671773
TCGA-86-8281	0.252658636700272	0.0228559322358396	49.1289041100469	6.26804675142694	0.0128083486922934	17.9765307745197	17.7916200879534	5.50511171326843	42.7073515604726	84.014325723017	22.915845917608	2.41338766567699	161.119855707652	80.9837233132452	5.1579234213724	0.071728740455218	112.885967948865	11.9898578760539	75.888591474487	12.6809477868427	67.8018946558644	173.98249397225	75.7663486071284	17.7537718578515	25.16421645031	20.4084552115095	13.2877122821999	38.6160335345903	0.123360998632202	3.08164340465872	0.814819160899619	2.02226713811734	8.90516616094721	104.097920230505	18.5341784956502	0.0622379337853146	37.2710998045228	0.0656215238678347	14.9594501636628	2.14001647170389	35.9512844029528	66.9856876192545	5.98074550292835	78.7254146774074	26.1845949404332	40.6815949475578	171.112793657298	10.6431168763086	78.7702555810204
TCGA-62-8397	0.332424214406474	0.331424575759023	141.806800470825	20.2195007931153	0.0418483418871904	49.3413819237706	18.9694762200927	9.94613493543337	107.073023504672	182.827584161983	32.6423506731965	2.33648546196151	321.088061935953	84.8039462461772	11.3461759126882	0.141494503489659	206.344597735564	14.7093537929715	90.1812642897278	34.5669857291746	219.339543044881	223.833482463006	349.76809968021	26.1069685829908	22.6359949951037	22.2099800833626	82.9902555314565	140.228719020807	0.886594601305512	17.7188544867317	1.03302588832236	1.941589337539	6.79764061519656	724.63521126554	24.0702259869435	0.977871354975056	53.2418933029933	0.675602396628165	35.0932976130987	1.6498490250809	43.6935613271905	72.1325413774991	16.9905479887783	155.023968409788	46.7606599153904	45.9574012179528	229.122500544266	18.2002642998515	152.010538756812
TCGA-J2-A4AG	0.0606859963844745	0.0199475760530526	26.4062540932186	6.40534273221442	0.015206326851562	34.6603579620016	4.76253390063765	2.82269704738552	51.8128040803985	72.5459774004931	15.4201399838367	1.82070702400027	108.524786952332	79.4312350709089	7.78117814539101	0.0479651190361926	99.0237752576827	11.8046208892536	70.3734006191379	7.50236163551855	115.324924789789	106.35203225409	54.512111581346	14.8383985054965	7.04352683909682	19.3723837539527	18.340695617325	43.610205548721	0.25112832894682	5.28565661248954	0.720372230829753	1.70250349519242	3.97935155272965	88.9016336645182	8.50537255550763	0.0717515927859572	15.9526200542918	0.119238365823919	12.6751284216523	2.19050909021985	9.75461139401233	45.8277675103448	10.7236980437618	90.291430604931	14.7836997448586	41.0779499793602	74.8872348131167	20.6342179792262	52.5870023517683
TCGA-78-7152	0.058111283754272	0.013285626252591	23.95999750512	2.08341269583065	0.00633751884151614	16.1726129956888	7.54088115610461	2.57967158310318	32.0915979609251	65.3450753788245	22.6554701491654	0.782748362893297	183.08281764705	75.77201797953	2.7874142886301	0.0363607246257547	75.4574856941868	13.922080763088	89.1645294265788	5.23816443626987	37.3057509165182	64.9303664291925	61.8771849572619	20.3699191675858	5.4765515766303	21.944396247304	11.0459500625362	19.771391898353	0.155676936963155	2.12806084642825	0.836042538923465	0.929696246663568	3.67372986484219	62.3022868472128	4.662268310643	0.0334086366519762	17.9056276314711	0.117420560213366	11.6970065028244	1.84368664873425	7.9347745272934	20.3321625451475	3.54894903315847	73.965147817489	20.2050551672375	43.9769329971111	81.401514324516	7.50112362643761	51.7562614351367
TCGA-93-7348	0.0906648935124175	0.0451018525366121	23.8126962861071	8.48444610789917	0.0162204577647757	28.4588464040864	8.75492181639727	5.03652127900101	56.6093371798304	64.0471741506915	18.5918659109055	2.56640471963322	151.430481098674	63.6673545945363	5.19655358010965	0.0431733311017182	57.3835086741317	11.0507727050442	70.0459134699522	17.8516068515858	38.1957135366452	142.143037520241	53.0671959869742	14.9755486929492	6.47710207393593	19.6847081898326	10.6361821301041	44.5896945758856	0.169448983481961	3.19341489225607	0.784232476589463	2.45677763745951	4.14094865068479	212.042295252014	7.99342715147138	0.0976850325532459	26.2964214770256	0.112742837082887	17.8433802791624	1.98715708904804	11.4112742770836	42.7510851883194	12.3219326781178	99.979940635065	13.7960792994069	38.9765175054614	96.599028988585	17.0357833767491	75.7636195474073
TCGA-64-5775	0.112395056381498	0.00720437504033307	18.173163691872	4.20295244903277	0.00575538195269937	79.5610095048305	23.2889615786042	5.9564538195939	24.9192252262219	70.0316291254219	25.6309897916464	0.287605335499677	255.652378404207	76.8057986882266	30.3996000066846	0.0095578729807876	50.8848959253174	7.70522770337065	176.243656397598	2.16077083670211	206.93790295373	112.977497906058	39.3056598802765	27.7901276709118	5.68383952179419	15.4620602682413	94.0237640364509	45.5045938785182	0.165791873296651	7.45564265071124	0.707433136565124	0.464689670435081	1.64069211228365	261.950009756578	0.353254069947463	0.036822382741295	21.4892211185624	0.157440198835542	12.3299914167552	0.0732513116593516	32.6629187445804	55.2123479312009	4.68181011898023	54.5661808389524	11.207512236941	161.019729104816	119.115292892562	42.8660398087558	148.214988091282
TCGA-78-7153	0.175980473837877	0.0679528076901918	64.1089278746766	5.9261834435008	0.0184342634950165	24.0143541962179	5.69792604285289	2.97014691494745	41.5838814023604	102.096314687878	30.9331608808904	1.55528880440855	396.219440469755	120.587195326103	6.14341359744131	0.0751446477776179	114.781336091587	20.1222706692913	101.518896063407	10.7045428096195	79.3904223511399	196.45073873626	90.122676442058	34.8696200735538	22.7721759914718	23.6651505614879	18.6197740867118	32.666820372433	0.202124676517481	4.92879380768958	0.993283871177649	1.36963108102025	3.97282678378144	231.413530031157	20.739952221322	0.194595476490058	33.5556892090916	0.219536704516154	14.647594509908	1.40130390803148	28.0835231177601	28.8555627097463	7.07795572339953	73.0684431793793	29.2861111710802	71.6631762860351	91.3707249537104	11.7020669244973	97.0843412588655
TCGA-78-7149	0.160875628939979	0.0235783074660247	51.9889003569092	5.59517497502634	0.0109051791360949	20.4039871109193	21.2009728395043	3.70081796023948	36.0690296045196	88.2034786714246	30.2687535559136	1.58604159044526	304.761442929636	91.9672459612261	5.08280254943	0.0546742932978878	88.5388084769792	13.1824197266782	88.9762559678434	11.8751391141022	39.0081699582587	120.813680836379	79.9325244889339	24.8332046920162	11.6007137763634	21.7899606637902	11.4159983695036	16.1102009035168	0.107752011695609	2.62825650556847	0.864621163399771	1.76234500791393	4.29582968723449	149.357503115274	8.071035361342	0.0850593986516208	43.8073032157913	0.0707237384232534	18.4925245658575	1.02451251173409	15.7428688293269	60.5032672300885	5.24271370452118	77.9783499903599	23.9461175383156	64.4493156737263	130.118082700295	8.84079376596332	74.2861841371531
TCGA-MP-A4T8	0.105300436034299	0.00955748295482498	24.2767864895641	4.46375104648796	0.00526120252939743	23.9657230399469	7.34662639899862	2.52449803752903	27.0148296090124	61.3527044434476	23.4593591279587	1.01013378668762	320.282058199	91.390043670491	4.57431010010042	0.0290312194614827	68.2337710030037	15.5127169117391	92.4238486145978	5.52299686239547	116.64701119293	74.3854908386899	42.653402884841	23.3484956310782	5.60212774299237	22.7308529436049	15.8993356585132	18.079030509155	0.129550939030386	2.73844209596684	0.956373988872248	1.56205784840045	2.47660092846155	74.0470126650284	4.47481223353574	0.0232783739965664	23.4795777179919	0.0912673564504295	10.7514654823464	1.23412936035607	12.3294335259118	56.0508782384181	4.5110445460429	52.1003474171137	27.7196832591716	65.527441577381	96.5006211894279	17.0777808851052	64.2067059719849
TCGA-44-2661	0.0444082939934148	0.0266333812256376	17.7243976490174	3.68803033658395	0.0132644979375146	36.9828157738961	8.82600056931652	4.7583789725305	25.3551138798493	57.9108511376355	17.7510181291297	0.905949246498161	78.2725179705202	52.3063290263705	8.92341526389188	0.0422237669162174	79.1381698117814	9.12419697109084	71.4646447897015	9.65079344892335	57.9928292348943	98.1567229261237	71.9887951446704	18.9823303076443	5.74342369607349	19.7834128610662	19.4864733689182	40.1786796549853	0.158662830996566	4.64892719102655	0.618583967006965	1.09854454117957	3.17586038152911	102.616505251226	3.80879233118679	0.121942177604973	29.9680921435924	0.093183527221412	12.6647407905551	1.48306386239053	6.06758301858686	24.4690847171701	14.5025657051618	92.34093408642	17.4464628497901	33.3177868423491	56.9480758950726	13.5670328853946	52.4804635505555
TCGA-73-4658	0.141839918524348	0.0427959678327634	31.2480280805604	10.4966254202068	0.0143530401028295	34.1849754889659	15.9197974662118	4.33098929576653	55.6795027217867	94.3168241297956	20.4981040698836	0.907080952483592	120.265460052171	60.2879519786689	9.08551444931727	0.0354068725391499	97.8192654644782	11.1885445894653	91.3109878587742	11.1087073977259	60.9638574511538	123.273685692248	74.4420960302137	19.9986478413436	10.6302824500888	20.5205462150436	21.1082548229128	60.4856394094669	0.180781679093113	4.27344467030731	0.667070462176393	1.88549297892686	4.21143200042109	145.582086552226	2.89210451027332	0.133653147269113	29.0792342695948	0.16391987525708	21.2401190387353	2.20217050593237	21.5573627030189	62.6372027344828	7.33820124107121	142.460741247158	21.3221650145872	43.6688438204791	67.2632271799689	14.9851316164645	97.8509578730808
TCGA-44-6778	0.0519191908262024	0.0176364547860348	7.63012674518508	3.15717763330965	0.0102408480068095	28.6522414799025	0.847514084402446	2.10595500848653	14.1548799496687	24.356006136276	11.8177920026693	0.499196890186491	85.8779141749731	49.6172148197086	8.42449984694266	0.0318245819719485	64.8948184019062	7.36025634332915	58.4812898186668	2.56993082014769	54.6079673572844	63.5950069980521	16.6871476666515	13.1742332021893	1.24998770539469	15.6138464047702	12.4225023459369	30.2362890190836	0.200177017562956	5.52702883691884	0.688902684240381	1.70114833053883	2.70835737313485	107.588556618599	7.34833420956245	0.052902509746137	19.0847899271584	0.0809283204193169	6.05869519159591	1.00304009129792	7.13124998413401	22.1049685108569	7.08196578458128	44.1909850184998	8.58346482767972	38.488446933139	33.7950945769906	12.2544402424494	25.4862841312451
TCGA-44-7670	0.187775787083329	0.0214023807222919	32.4963952739361	7.93775971317037	0.0112474391680884	33.9280913856669	3.31777745695419	3.49279523974799	44.0221236169	120.041189691254	22.0693748782835	1.35861765239698	301.789537506649	107.914185959724	11.4408574272445	0.0812244619410039	79.1565856426112	15.221371294661	119.135825647327	3.7419825140838	236.997427252099	103.95456387617	35.1135945747381	23.1850478342261	8.11368107604816	19.7774746122088	29.9877008518449	89.3943677424179	0.25047607993401	4.63501483853708	0.985194023132279	3.92972847116942	5.20224659782156	215.071618580399	6.39303697418374	0.041598201400845	36.4165875500948	0.261502756605072	13.3051579446789	0.829944512360976	33.4525436836278	104.506433596559	7.24697303538606	60.811130661678	11.4134593572012	59.0409712158234	314.014904965341	17.0116589023021	157.308896908043
TCGA-55-8205	0.025724162667779	0.00641515063125434	9.84748005856529	1.58565302664497	0.00422733177004541	16.7744228044823	2.5106327343233	2.63513997211795	16.6804802420589	62.9907313496858	18.8189153644409	0.278002820152578	95.7603042733937	61.5483751005862	5.24157277208296	0.0165100498369594	57.8240183021659	10.3852755084286	123.030025082477	2.26028145904326	101.139457876041	66.2874692783273	43.2727941619406	16.396551601885	1.84019092573945	18.5279169549307	20.7680230381427	20.5455427142161	0.104305735996501	2.69755008974297	0.705269403448997	0.540437290493452	2.51379775006054	26.3935146087411	0.440836896924126	0.0120286038493122	11.9440747889812	0.0664448941266376	8.19692513023532	1.4864073742715	5.93516732471974	26.3390676251424	4.37950718317947	57.8272453356405	15.2291373570108	44.6012260754435	46.722760647833	9.92506180000005	64.6275303334282
TCGA-55-8512	0.0425901787242852	0.0160852749308025	24.4441025098103	4.30478289567764	0.0101251545521725	19.2135621575616	4.59574056635164	3.06665294392979	23.1536254450454	58.5836720900315	20.6808823902091	1.49822791052455	186.311092174276	101.843174557522	3.46782263539579	0.0537695845672094	42.9485745113708	14.6297179839437	72.38568405269	5.22108079568606	41.1671837143544	66.0322269282636	33.316688420851	18.2489278900571	3.71105871822889	21.9548768950159	11.8314646158504	18.8074325155675	0.107837807179216	2.45497294123092	0.954982935456006	0.928803200634545	3.60073946056419	75.2485764712314	8.20751695186415	0.0438445345887789	19.4512350544058	0.094314713082256	7.94422956234628	1.84591663483172	4.541307845967	23.8353825749858	5.91822749676251	43.3857214700936	23.5712574227703	65.8854568471226	84.8251783544454	11.5407899982976	45.3655820317067
TCGA-55-8203	0.0383987810353508	0.0231985915395655	11.2517985330817	3.10443860639035	0.00891530913583866	20.095631068206	3.9220828478511	3.05645785106824	34.0328667238519	46.4078942197254	21.6927943285983	1.06535376562083	202.154078546148	82.8747962499074	5.90230348061808	0.0397421494564788	97.0600138313173	14.3307688543844	78.6595205687121	5.04042024316094	42.3488075845162	107.77449006108	44.9595937020501	19.162896560991	6.96235600683111	20.9939809474744	13.1243513418405	24.9266400460383	0.118512162499582	2.95986139863634	0.798060012138664	1.46081247424531	4.00552392271756	92.653145657493	8.12153356120685	0.0461403845768918	21.4286292818226	0.103918034493619	10.4690351872278	1.63227095238996	4.5031387544831	19.5177022477074	6.89649242524962	74.3427550602708	19.2254383337089	45.6712265519089	62.3951047740746	12.8052214041147	48.3654752055821
TCGA-78-8660	0.0702413285102593	0.020864187682278	40.7970673892708	4.84545067952315	0.0112200975181138	21.8826475229339	6.67981103806815	4.29161871676004	31.7669336044053	126.86836362762	26.5437218154604	0.834139822831318	244.479019831275	93.902377585872	5.23973868078841	0.0735241044811694	127.758598621513	15.8378294197646	110.196516758866	7.36996828083747	142.05469784854	148.073124584618	88.8490130421336	20.4614315522983	7.68656021928973	21.721919704821	30.3603820868761	30.0571518685054	0.162047291053398	4.1904308122646	0.766772212483212	1.00715403429152	4.5635701087098	98.1055576985026	3.41101703951036	0.0767766312950657	24.2234015803758	0.109710860519988	16.4871518375657	2.24566725070232	15.8312784335424	52.9328833795253	6.40355082646007	95.8062954362556	25.5029309599517	38.6840063510054	106.782565191934	13.268207636797	108.236494875619
TCGA-44-A47B	0.0548742333508185	0.0227851455306359	27.10127011369	5.99775082961586	0.0191267680141156	55.197534342193	7.06937816693073	4.44948076486977	54.3861347122516	87.4592904408549	23.4775410831468	2.27282649553695	228.190824727071	136.102929399629	10.1030791993926	0.0948458386703156	223.527910563642	15.0243042517652	74.8591955373983	10.0158561071453	111.967303410603	117.081279101023	67.8516985735629	22.8615938644671	20.334289313758	22.1482897251597	40.9954135584221	62.5688316398737	0.282669471527124	7.28380755115587	0.863599671517412	2.8603795657362	6.51770936511302	103.850808749141	8.04109458161031	0.0890648457210402	26.9635292780156	0.174128999769662	16.038708247139	1.14457055264008	11.3386440980374	30.3349994688108	16.6390878050932	123.142961312216	22.0599247768869	68.104481839294	53.6230949164175	33.7500181627036	61.9077958475067
TCGA-50-5946	0.258419551272363	0.0218031423724623	29.6778602846848	13.5324776202607	0.008058663058908	20.8046904595216	5.57347055945956	2.80829291226826	34.8751036511612	73.0311817551789	23.4434742495496	0.681498247937117	318.254467535233	97.905874822706	3.53462899378803	0.0264020239641178	79.8705508910096	14.7612841191505	94.6746671729349	4.33620871721866	141.845333418831	81.6091706419802	32.4477424279846	15.4851902840317	7.17785372311914	20.6950271205292	16.1329923946688	56.491543010802	0.327863450756222	4.03656639366124	0.928001591867486	3.21511558691598	3.890877449652	156.409835806441	2.9044864084137	0.0362445588285684	24.9400889445037	0.132820878789274	17.1287008842349	0.488485401374346	33.8463348391207	82.9663359315302	7.74404795297258	68.3520751127186	12.3381835726141	78.3610767830038	71.4456869106649	14.4621970257304	116.902478582761
TCGA-38-4631	0.0510338492247993	0.0333231654620118	11.5871800511546	2.5284363768106	0.0083365677549998	34.4526034594351	12.294141497799	9.0029006362341	32.411254141818	134.962933275608	27.8677113598368	0.388065759701293	356.605028965274	76.8216091542353	17.0903936530722	0.0519977370769553	130.969951415057	12.8246995107197	133.437836805869	5.31742667917275	299.076549187582	120.944598654891	83.6686198332703	33.3573247304058	10.0070795268994	21.8009182237134	47.5937950175144	61.1542382427564	0.247138024724712	4.88862898044743	0.958491275254962	2.1308198922528	1.95800916524923	70.202892404611	9.17989041826144	0.0595390486060064	29.708031749659	0.0958627495161196	12.6777703763549	0.715668292361004	10.1261167679032	39.9393712403844	18.8993597795289	41.6117941537688	20.61615548686	82.1077516579886	165.730436619307	11.5498391214625	149.465454580223
TCGA-64-5778	0.0813321567661125	0.0280307915822799	21.4807796148094	9.22311794700706	0.0113586034296662	30.6648493762169	10.1373539325653	4.48770018031982	33.2405835421763	86.6200050699469	30.6668069854098	0.729799942393475	132.985948449407	99.6754391269802	7.22645181784123	0.0687465040834728	162.526459778124	18.8974907560338	96.0155261279169	8.70997224656275	425.231535350349	155.003603845086	98.4782359137472	24.5013091140706	11.4898881730037	25.597990837671	20.4485424578537	64.4572065542054	0.185456782312841	4.49138493746448	0.661944405447835	2.21152975030032	3.43198109859714	115.422208302317	5.53475929855318	0.0512958865623829	31.0097050153182	0.0887688448190786	18.9639340514934	2.04195987651661	10.8095791747647	36.9660638664316	15.2310180606557	108.739223377374	29.27725170947	40.2918590737403	54.6507031513838	14.6275703747463	106.288410474538
TCGA-86-7954	0.068901005180008	0.0204549767067551	19.6752789250039	5.01686427164892	0.0124888190447277	34.5959761029787	2.59642925551842	5.20124704183298	39.3995018303297	82.1054662955637	13.2304026495105	1.06542238698144	155.26439782873	80.6106430635574	7.76934009986528	0.0779675714314925	56.4200579341857	13.6474558013518	80.4021218324349	4.74823730371898	165.979547823708	128.656209594829	35.0719492751286	13.0010513941096	7.23750852278232	21.3213087251154	13.1739803235902	44.7202271034913	0.186503428424034	3.58759996131435	0.80767904133519	2.87306514037061	5.47851311352824	93.0473093936941	6.56632451751417	0.0376627736995167	21.0535412973231	0.096466278880516	10.8919235034522	3.27615983131084	12.0215609887755	50.7703489464233	11.7357023648587	56.8936704041714	13.6016451945135	32.605430782	180.674145439319	22.5422406813716	62.5361659336935
TCGA-55-6543	0.118849357669549	0.0437700350067166	66.5332253571215	19.0383250800753	0.0110312855722821	27.3300669660451	8.59350087829531	6.95200164042647	52.456768418214	143.469058487877	24.0559405923158	1.99651777437945	187.284052639978	69.6569233433592	3.47858131721774	0.0446983675546542	71.5239927343403	12.5679182922682	89.2671021270363	14.6528144206915	79.2048540387991	164.971106011435	97.8665818954788	21.9544798619234	13.2908871719274	20.2394639362031	13.4324391618766	34.1687606790255	0.130237938277642	2.45833392357597	0.735942860031194	1.49387925523484	6.05834469826371	192.09599385226	5.29319135512516	0.0695385609274626	32.73038796089	0.104126394699238	15.7343082631887	2.31950879545162	23.2647165472585	55.8221850078214	6.61592413393597	107.249866490902	27.9405305247599	46.3671508252426	99.9680278992171	15.8877606291389	142.05454970118
TCGA-73-7499	0.0390384968949293	0.0252442056820547	6.98256607740653	2.37428197035692	0.00674527114867549	23.9124590531682	7.24755165914815	3.58659829826049	19.1439406983995	57.9767426668262	17.8121786331834	0.615903192316902	145.884467168303	76.0769688329609	4.45062447481676	0.0498014895686245	90.7659095466079	15.8369855010596	93.7886351603478	6.58032426247959	166.85014062478	107.55437349429	52.9436166201934	18.452097475562	10.9836483325751	23.2137969968052	8.82006178702136	35.716420673563	0.149524325005089	3.02122650455547	0.707854116201212	4.38828304306615	3.56448950217699	44.4614593531003	5.80686322503196	0.0312923212359983	29.0663804973693	0.0561670540025666	11.7683629197859	1.69437284130141	4.77316892051707	27.7972325780736	25.686978769383	45.9384652410448	14.7909867808306	35.5531215335986	65.5333377817215	9.47460704309706	56.5365994408523
TCGA-62-8399	0.150013787693651	0.0141835621727594	42.4251493149882	19.0801830586514	0.00715285680885319	19.8051761815646	3.53702231627676	3.06098639009427	37.6989478383508	53.2367738246557	15.0962428923484	1.13215191488296	234.868431775633	98.1748673375634	4.73728582521855	0.0331217542431403	65.841868450881	11.5633924833037	88.1122864267925	5.84597597462893	322.547915744323	85.0596375873393	25.8975938699122	13.2163647560991	4.45006167550253	19.3242972919082	21.2879564731414	81.6551830497709	0.308943551683492	4.01228715290857	0.866771662573826	3.00883377364856	3.74920336320336	187.243413922687	5.58060984382804	0.028421835714808	17.3376123806356	0.109059903896476	12.49945520482	0.670782029698347	20.4028209633107	101.336243649618	4.88801348981911	49.9453100359905	9.39588211532243	48.1444578962098	93.6786260236726	10.1292621645393	93.49072053652
TCGA-49-AAR0	0.0789115901388511	0.0420354817189512	27.4287949122827	7.99021164951255	0.0105178026464799	37.635400856615	2.45692461606757	4.63846159578017	26.8152479051265	69.1632107828677	13.9994709661989	0.670005214966481	217.190669284997	88.4500075319364	9.67138367324524	0.0632277424497381	89.2824036606634	13.4849998091457	90.2375209580732	6.50959059052247	154.420209907445	116.39779753953	66.6475050820519	16.020193624806	7.91460551142808	20.3514968946589	17.2118290599371	37.5463802891062	0.15791250078337	4.2669742340585	0.695967028839816	2.59409660721422	5.31234628248413	147.893052553831	11.8221584414532	0.0540197289899662	40.2939747778186	0.0826921570793555	11.2912925178013	2.3616142004514	11.4722388480989	51.9761754188589	8.44514887355748	63.055310585659	13.6957285364038	29.4841548820345	130.089832760525	17.1532471606737	75.5351746620154
TCGA-55-7283	0.0778171734346206	0.024859488780998	31.9202036892103	3.95323019210879	0.0106506167559887	24.1717115800422	9.32238134281746	3.4103453201097	36.0078988621574	83.8536862717585	24.8648098775077	1.22633676012579	188.338639840875	110.268356361728	5.02093743437316	0.0820657379067046	89.5169896566105	16.8738988626759	96.0996810714276	5.29878545343599	56.6878559831014	125.256804414085	71.4673363258725	22.8745863039661	8.11772918357488	22.0844513364642	16.7309876121945	26.9581260205762	0.12245987535425	3.73972143437318	0.836715753779355	0.992772056654843	4.03360907561135	96.6657071479219	7.45309796005814	0.0465769483365461	14.9014154238202	0.107871570551066	11.0032975845452	1.87968394515343	12.042398762565	33.4282953459509	7.46613500183216	85.3881824741807	24.8480309511884	50.2869318171037	63.5189398290887	13.0787456195803	72.3026599739466
TCGA-75-6205	0.0543693091094836	0.00924874562981571	18.3566451927647	3.41463536769425	0.00549122070718804	22.7541028834837	4.39273007644147	3.95342118688888	23.305023990777	63.5176404210769	21.6547425160488	0.383433396246706	103.509937347532	55.9847104533854	4.47894637999987	0.0142939387812531	50.4260048555793	11.9365300397826	108.803620701871	3.86778282632662	99.7641566877958	78.3284073534306	37.225789339642	16.4042371361824	1.34386117626318	20.1358934531359	14.2240282051093	29.0638516418146	0.148952247761567	2.78609148076472	0.66686092511807	0.601329781226724	3.02885032028966	43.5560026990072	0.50632003534827	0.0248994132322926	15.5141367113215	0.0647743425188157	8.71016597373739	2.17053670126016	12.1964385935886	42.8296437613453	4.3144449040311	79.2658825794392	17.7835229007041	37.221577071359	78.010183105551	12.2730430602592	70.83622321713
TCGA-50-6593	0.278661158973754	0.0329772478502297	56.2889005926565	11.3728480688636	0.0128814494809978	26.529198748667	13.3732165425752	4.47580170339117	42.1159332860395	109.948604349669	18.7444551509311	1.30344402933352	160.69416685987	62.7590421306167	6.33309640924465	0.0307181023766282	109.108613311298	12.4030121085836	108.292992014908	16.3103494237594	168.594421777492	159.733232113703	70.6123067392691	17.5274515054143	10.0427836652705	19.8551091527835	26.394663770735	39.7954508957561	0.261995927311824	4.25465991415765	0.78099706827076	3.06573822468633	5.73818599949923	247.714333317112	2.62063637699583	0.0763893894563589	39.1646688628565	0.181012801995686	20.0199794460599	1.51850691095745	35.4769437653692	110.075302777515	5.502980021091	111.810056770481	15.9808414247323	38.5421270659507	173.942391833472	15.0753114250483	149.014732739697
TCGA-50-8459	0.115172927584416	0.0234892301872233	31.7498348932105	6.95771860709764	0.0115423083879279	52.6650087380923	6.25399148506192	4.72057390186015	35.7830798345214	63.0572601941016	15.088045483287	0.625815750740848	106.385033596221	48.9025103314792	13.5907636943329	0.0138690877019456	38.3637912271649	7.54759906988303	77.2599209628031	8.0834980914245	18.98019150524	72.537632972696	42.7735236209718	14.3738001026047	2.95809442917461	18.3704842128418	20.5663031630887	24.9176856354639	0.20166859873987	3.6548429466246	0.711638846468214	0.524679836726654	2.11227591630458	99.1227393764235	0.953842956454255	0.104836474743915	29.0472333089496	0.237278632574503	18.0846614873101	1.27232904473528	14.5740414801345	43.0909154979774	4.89241971280308	110.357896479472	11.700140916441	42.6931321688063	68.3967429055147	26.0827004579998	59.0283919867863
TCGA-67-3774	0.112282102517959	0.0165508297358597	46.5834725464089	5.96204896585028	0.013648028132867	43.0663556959265	13.6881688545969	4.64131689811992	37.6187164405922	59.552967501346	25.2198168431018	1.74755597197092	146.42393410794	79.4756904290223	10.1924481595864	0.0725508044407196	100.165211996435	13.2128502838104	80.3708738922654	8.85445418241888	59.1740941564491	68.5183509823941	51.2968885032119	24.6882451649366	7.87247516715088	21.6341550465453	21.1152512267751	45.2917889166218	0.167586584399321	4.11441382766925	0.767402120278006	1.49541998119793	3.7414644809134	109.851186969205	10.2431567903454	0.104959228539112	32.9543577115297	0.181959374413629	13.9651830865724	2.4010414426326	15.5510179581466	35.5036507355057	6.20615068491327	72.7450653972758	26.2735772782059	49.3099372784167	82.6047324569119	21.121558667864	66.4910931067557
TCGA-49-AAQV	0.036064786759968	0.0290871211647331	13.1111578493069	5.25962334239036	0.00941294925827127	20.0652422971484	9.86654004065009	3.7822240881089	32.7192304296224	84.5052258870714	12.8212969210783	1.01174937396282	210.37744968566	84.0472021674325	3.76335805949007	0.105616458056313	87.4850472832706	17.5679468692547	99.4380016407478	10.3499736935528	139.277396642929	110.041049091954	96.7814247344839	19.1198132803341	13.2934532818075	22.4039388794422	12.3534890035832	40.270461044637	0.225991297716611	4.72820745367534	0.830691721492094	2.37911232157422	5.63262751830585	91.227899337563	12.65054631027	0.0533133761851133	33.2052082336682	0.0819904337206262	13.8468510240763	3.22869563250084	5.8640110813809	39.5122670377079	14.5035908932235	55.523425694345	18.1086335317227	30.0688214940632	81.080326425651	15.3254157678008	65.8606881582115
TCGA-38-4626	0.038117710995737	0.0172839998720195	14.6489307843547	3.82644516770347	0.00949740754011448	29.5630226787322	5.37911087952674	4.57982888909529	23.2564163140029	46.4292080982117	21.6214613349072	0.966415615518719	113.718354322685	59.9268730891745	7.82958893563261	0.0389115392837115	44.8334262354681	10.4074142391644	82.7814303205416	6.54476829356815	33.9268967308331	70.2683485236969	34.0074635998878	19.3555131980301	3.59194381058769	20.1086457782402	15.8175996481534	34.4260703768695	0.137805409463034	3.20311010561781	0.72939519671135	0.710882729746174	3.5799171859727	42.6852472131135	3.10673886573521	0.0644277399704177	19.1245131318807	0.0986919172714796	10.2876807471059	2.17310012289896	6.98832178679591	25.6623428515601	6.83770480209438	69.8498890487541	22.8896549310454	45.4627014540616	61.3168643712924	14.7404060885296	42.2390617585742
TCGA-95-7562	0.0293469665237305	0.0134222147512731	6.22384259196665	5.12464338293513	0.00427777935788294	11.8786488955599	2.59940010772158	4.33548030416204	24.60224907764	33.1827417100837	16.1263527298985	0.797946371500924	241.060919859241	60.8353253350763	1.36151940195935	0.0369356242594376	54.6327540529817	11.4365127912018	81.0188198493825	3.52570914918201	119.187932119454	114.358845400552	32.0663992879469	9.83459652117762	6.02967414179067	19.092558148072	6.81206451649992	59.3864252246038	0.203505924300893	2.85149755490797	0.738335306776226	3.28483742491531	3.86988105318423	71.8169359277259	6.96675737353203	0.0185936335110829	14.2904177902141	0.0698184013687496	10.6474939760661	0.921313924147422	4.98237850865036	24.9196754077376	17.0661835184547	40.0004945928242	10.0318100331492	37.4949480706935	126.307815977471	5.24927312576933	57.534564664188
TCGA-69-7760	0.183125549178075	0.267413514978828	70.0669757704135	19.1712667612502	0.0439230253269892	53.3690236990309	22.4919744532646	7.94005661733564	143.411348657639	174.707091527491	49.379453303358	3.61351456992901	535.895866085382	159.786898861924	14.5237175564198	0.306188441052218	312.924096288024	22.7946948243592	115.026091748657	22.5183845591516	413.212691223792	289.346068211257	228.132566563493	41.0878705203756	40.9109279555982	23.0681494262821	119.168867825486	157.280991928406	1.33173047084647	27.6910597696735	1.17396859234662	4.09787595561593	5.32876195649635	1416.59604618581	28.9935507200913	0.590404399216813	47.4466738573354	0.52874584969953	41.8375255642723	0.90260351956091	25.793475118298	184.963253986141	19.4049187709214	171.929805995923	44.2400560514958	132.720177100377	228.784334604261	21.9658109640967	150.966889338233
TCGA-71-8520	0.118869904905587	0.0356967491324044	31.4247621626623	6.14068748949982	0.0176592904124647	30.9098155813224	14.0868132044619	4.47720900188455	67.0652091576085	123.46890382099	14.5820504051824	1.48656757347941	205.790487415824	78.9990165634797	7.48192641873528	0.0556789436964286	81.6396101613522	12.6939179032706	103.304863700797	10.6597047159135	211.35003726191	162.705028900286	54.603307308795	14.9057850318919	11.6644022518154	18.6569372618664	22.9541484182266	56.075166528551	0.228146223383781	4.82614736485408	0.911688582274264	1.60962552429714	6.96313265463381	122.164149886246	4.60624513064502	0.127400045080619	24.6744298261468	0.0862958814669474	22.5609491219491	1.33164983445035	20.2537948866235	73.6349587531795	12.1930671178432	98.8225544250134	10.6844678204348	34.5609068890824	102.776510771228	27.3938167064495	92.7120799592569
TCGA-55-8614	0.0764925072992687	0.0170126604000864	12.7098423852144	5.61246229911061	0.00586416749284276	15.4884187814172	2.96398934716831	4.17688249423199	23.5854051554495	51.0337885282687	23.8427326922903	0.807725969786485	296.453594084691	92.0353508881701	3.37195913990191	0.0201443764991618	33.1771360433414	13.2447043419854	102.127514587736	5.97277133215838	149.950537597586	45.9466519197419	13.1761212654239	14.5587520631249	2.67770650943909	22.8427121400259	11.7184834777941	52.5317793189738	0.115873157641049	2.32036154817104	0.874574694319118	1.43566277510838	2.33701891505614	117.303873393093	0.380360725130739	0.0204142013853202	26.4823033970026	0.0520396391332335	10.5351980196354	1.12554286060438	10.7529806881771	51.7778559226522	7.00244846588639	41.2300280603405	18.1117376745559	58.6626905995818	81.3143252023209	12.2051965928873	61.6764065075534
TCGA-55-7574	0.04879521580971	0.0140295226495815	13.0485407617708	3.36954336704746	0.00984053889652495	35.956381511502	4.28189364319394	3.18949862792694	21.3796176162142	37.2613554722775	16.3687371092647	0.750485130979234	101.058266791742	69.6631858078214	9.1711689918238	0.022546396701589	57.4857171505925	10.3119807771379	70.9813280741298	4.72038518880417	41.8872275103384	74.8515989182591	33.5716439598184	14.8084820874056	3.8325709137638	19.7862813860138	12.5213660055497	32.3791878677728	0.140787954925701	2.78457233394581	0.701755351128351	1.07346877129246	2.69479585178619	70.7260181684185	2.10648570552559	0.0483076886263101	16.788679025827	0.0886120799658381	13.7944883956641	1.5612944356572	6.96160948377847	24.8496715306958	7.69652299024216	70.0219436095665	14.3737836895194	41.652942920186	28.5446495589845	23.4579470067178	32.0618082860099
TCGA-50-5935	0.194428269776306	0.115639493580351	51.4488303504156	14.2163383997851	0.0340337323277861	33.5007065957597	8.30302529664839	5.69614852537809	82.098721493643	100.659502374007	19.6208234558292	3.56412151596578	150.934957508782	118.114395201503	7.6113292609809	0.167207144210741	150.511348444722	16.3623471102558	81.6383747034983	22.7349529715399	73.4229666444853	278.587162903264	106.580442739633	22.0484465387379	21.5210805651178	22.6995690409406	14.9275609838906	56.109667778078	0.214868568210932	4.26142375114336	0.817282092244881	4.36604765108357	6.4826049481161	347.613484263594	17.3068252716823	0.248584632688349	33.4883968109792	0.129695231879777	23.523102318357	2.60961649124197	28.9525508015034	61.9991560243566	11.889329934933	110.226445185554	22.919773153654	54.7545736878314	76.055934096415	20.5638033114456	75.0912400410341
TCGA-95-7043	0.343843295668107	0.0491732637517835	42.3812802246522	11.6095198829702	0.0144596508557721	22.7622570883839	7.88327827713995	4.18142286910448	29.0948199144204	171.099772983217	45.0831847216815	1.99577607793846	485.09174129883	162.703688651639	4.75226158258652	0.0815215826716248	191.298399190581	16.6381524972951	110.310446829043	26.04505819724	244.468538884881	368.511194573335	85.4940066319401	31.3543030909725	16.187261452546	23.0559085957628	18.0236964086547	73.797878192502	0.297123264462658	3.52853104652499	1.03131621762569	8.20048772616243	9.52845832801697	641.167856825369	6.69696624998106	0.0826953982554831	43.179053458175	0.101198828596586	18.4933574061988	0.566648587761303	56.9406320008391	95.4090611836549	15.6148683993698	81.819952142415	25.8229031411205	71.5326878769451	208.583723865159	10.0791529662518	144.778188880588
TCGA-97-7941	0.127162364939232	0.0271484256703414	65.1892240282622	5.17130329135917	0.0170226938880152	29.8694029612872	5.53797559312874	4.43858216668914	43.3349601801679	86.5558975166047	13.8691748018851	1.12371586538728	146.002550088965	87.0220476749683	6.05682052335001	0.067216544961939	49.0243400638036	14.1143887104624	92.1728015924087	8.37099766707119	37.3176644935527	125.102124695541	47.2725576742174	19.0350386026889	6.05856958426668	21.1478316365842	16.9400287184023	19.9281499612738	0.190972022252386	3.66673670600144	0.882025173389149	0.74859767105011	4.82189671226356	83.7175337863797	9.93665061873408	0.115501438674689	17.3577890580537	0.240145315882755	12.0334092641533	2.16808329850105	19.0661503992152	26.9805716115314	6.3404966004657	75.2511349570137	14.4446498482524	30.5578342027837	123.199786032246	17.3117697491539	91.1270850753318
TCGA-44-7660	0.0518097615443079	0.0124226690048119	10.0231705254004	5.33011101052173	0.00549606391486034	22.1997315072336	0.969928434101377	3.4541040532559	26.717054503152	48.4070756376895	18.8973422408492	0.716468937919674	327.090271595273	109.545446432325	3.45360424385556	0.0295389635256004	64.3904527183086	15.5734130750312	103.495322807116	3.62939991116967	160.213697097788	90.2519996003242	37.9222677818912	13.7827473441005	2.78417664044678	20.6682457422611	13.4857127816923	50.3714109091723	0.236539093476316	3.90554577139099	0.924840237439436	3.87764276251692	3.23109286888816	129.992131007419	10.5075030875927	0.0167828323165626	26.2934774629567	0.1042693466694	6.68869233924051	0.58748908654851	5.09839199748214	47.3112125429298	12.9491901717657	58.3155868268971	11.0960612120747	49.0821375336718	162.481785040545	8.48693031906936	59.4145732182437
TCGA-MP-A4T7	0.0766913764757421	0.0173431427177833	40.0938691056294	2.45168637450202	0.00914995482499011	31.6661429595988	7.08506284621801	5.45157976436903	35.294085966551	90.5776545066029	26.6730800188076	1.27990785101078	230.827677268842	99.8510913298806	8.65375666133496	0.0539682099039488	92.7840461915523	17.2505668290776	109.46712309332	7.06194320650639	58.5340702740787	107.072982884264	106.068833847499	26.1499410295332	5.79267617409605	22.8415642137369	21.2615541215411	24.5026007573959	0.12382955557145	2.62090849612352	0.879354139838234	0.528135208020838	4.60729005432949	54.1481043058821	9.70441531343313	0.0626292602762421	22.6718781817408	0.0908911676200751	11.7904934341324	2.16739110068052	11.246912557423	26.6270621982911	5.81715780363294	76.3921723111812	28.1575611961263	48.4052593674792	118.364202897956	16.0494474614913	67.701798285526
TCGA-55-6971	0.0340065347620117	0.0207661195914211	10.3425282305686	4.26189328448748	0.0153980880900355	28.7037129764673	4.2778771522785	4.06576095222722	36.8463430802537	42.5739898287895	21.5984685397772	1.18711749055922	121.25611979761	78.384369767236	7.08331717020922	0.0465324802890664	69.6600155426497	12.8787003941756	73.1868909246488	6.75913337068597	35.5838695375041	67.6363284448578	36.2044619058353	19.1504940372576	2.63063978378891	20.1196881690689	18.6705808188248	39.0899926027825	0.2440187756373	5.09460998629963	0.751266196114755	1.01297319441154	2.58510376563848	96.8411978935034	8.17047793751841	0.100820168069037	15.0044965181676	0.124202183717189	10.9655638962593	1.73357536357458	4.6869481658554	18.1142909814946	9.65941721827755	77.8236382755188	18.9822511315825	46.3881183798185	39.1750018724355	16.4970435098462	36.9457274283599
TCGA-78-7155	0.474675538707992	0.00226761073644457	20.1772085501657	8.65952495225561	0.00280999667693037	12.9038912097165	0.724506805893306	1.2051438048877	7.98777812014446	31.1328265417782	16.1408261358751	0.446197885323811	290.433570110663	127.983460701784	5.49502453470747	0.0217572528605071	45.3729533186806	12.8570123221379	93.0493823149287	1.0279467015645	190.869330821771	108.908864517309	4.26590213973055	15.9818444042429	2.03390894374507	16.6900159988804	13.2867098491227	94.2837211645636	0.146869168949672	4.36018368976277	0.893424399240299	10.4540187118862	2.29483914612922	157.815306107779	2.35031075583189	0.00531336373407661	15.28947460428	0.0691660189313219	4.00273634241057	0.0256353422589784	45.7750620803829	35.715177389689	4.72382419594386	15.537374156939	3.53187045625739	102.054609881024	46.4761980852891	5.8833534672798	99.7188769681343
TCGA-MP-A4TE	0.110015721013763	0.0550674465857547	24.9386157472484	3.89244420462606	0.0148528156461829	26.878949135067	5.10536270968109	3.75990320492019	61.4198223253047	88.4052697405742	33.2774302885936	2.23668423110412	711.250254547646	152.353154371854	10.1682108775861	0.179410237594411	122.412782833826	21.3884036524684	88.4953501760277	7.05526146284566	72.9697127873181	125.929636320201	100.195706391129	33.2006966781916	23.3767180616985	23.4191526052741	33.1487443248257	27.9050977620275	0.176322775624036	5.87583276250936	1.06053016476221	2.32349582322096	4.31970584751213	205.233064476064	27.5161097808498	0.110523945608137	50.7518287204763	0.127336651452642	11.5306428662809	1.15655078095682	14.0426239641602	35.1548546991828	8.09071364756092	91.5346905905221	35.4681202074732	59.3992982338467	179.959721220452	14.5603061470126	86.6778155096659
TCGA-95-A4VN	0.0362207237356486	0.0115490093220608	11.0167232580852	2.04173788608147	0.00742747648702678	22.4140370154404	2.83921469861347	2.17970542727837	25.5141620503833	47.760851012589	20.7963942386628	0.35430531474763	140.216204943187	88.2511428187518	4.66807772448272	0.0387430935599033	69.6315788558059	16.3020018342802	99.7525819054486	2.54291407937828	56.9028016324611	72.7965444162168	47.0200525124094	17.1108439758013	2.53117417546275	23.1121622702327	21.9855625893308	27.9881788633662	0.151928975651321	3.19825555346805	0.777005811164204	0.98065983843162	2.77243515559703	26.8896614808252	3.68471717772419	0.0267848170585502	9.82144679309078	0.111549420106736	10.8675313588714	2.17769101859721	5.88627492799984	20.9561554206704	6.81365957985688	76.6647782910337	20.6230860312787	41.5289964678928	41.4653986790848	12.377306946654	38.8877266107426
TCGA-93-8067	0.148753295404635	0.0240128301173387	74.153273707243	6.16019520505884	0.00939136775129028	35.5317999737104	9.51070051074876	4.80018987707978	67.6579556915896	100.798283192849	36.3233009011243	0.899439312859575	395.78589047931	134.259301495829	4.34826572830583	0.0577654214422068	94.1911352735432	22.7342687440444	99.3558974507143	6.02670419698169	200.892683617255	134.794920544789	62.9476736419795	26.8094253727631	11.1407095979929	25.6695194190011	19.3660318662419	41.7420080662194	0.205785387786555	3.366638188207	1.04252288854185	1.61505438564272	5.22942666037422	82.0395585407073	5.38537843761802	0.0529495565800241	29.8586145306313	0.190448271935174	21.163505544383	1.79327928812278	21.9427849122866	59.1785374961376	9.43820224977846	83.8932449595378	29.7203125431747	66.6902137392476	180.608745919276	15.7058591560634	98.0463954549711
TCGA-J2-8194	0.0670406154819937	0.00684027640862048	18.6008403179921	1.90355861273788	0.00474035892952161	15.3711374968424	7.93927351200515	3.10590446534729	14.3867556949832	41.904615271292	19.1798371358302	0.988118971348847	128.907784748713	79.2457647297993	4.32537323171311	0.029315149554814	53.1892153478945	12.5137747216123	85.6264073728639	4.51928514616862	30.6135606374636	80.6461265940995	28.6206663300327	19.7162557264147	4.92285660332165	20.0219318157374	9.77465713714335	16.4190906736393	0.095742016424837	1.97699631988583	0.76930329649483	1.12184304234677	3.97657212147414	53.8291714026881	6.14359771628781	0.0160112333495101	16.6031246778159	0.0558627916641437	7.00298958493758	1.76077100802964	11.7493914367775	30.0604027802547	3.71729600763622	51.6116706857595	21.8093225328847	41.1318870448735	104.048198357493	10.652074939729	40.1391563098461
TCGA-55-8510	0.135016986947613	0.0542723451935556	33.4767877613869	10.6938971006075	0.0173931041963242	19.421036857017	5.41759350357775	4.40340388332913	50.769407146166	87.7143200243202	21.8308783399249	0.782382482920403	155.732356470549	81.3331822387852	5.3097609431857	0.0402550228557684	85.4030728797265	14.4087501697588	105.424496380716	12.8054218578736	164.492784313393	140.136207418174	76.6136062388899	16.7467116502298	7.0035470987423	22.1449059951459	20.0954558753181	59.4192795707189	0.217872329069482	3.6602786957414	0.785373889291737	1.77505342929033	5.28083708314647	173.627351936436	2.28146111311213	0.120943760813574	35.5643140749314	0.136678593160416	20.6119366267825	2.59484066005433	20.3511190784955	70.8353453169905	7.29638273638252	102.040860864954	24.054236950316	35.4673510092449	86.2939681124054	10.7158972616424	89.9526525832109
TCGA-44-5643	0.0185001896959157	0.00157902582177656	3.89006240788027	0.685717923019764	0.00143942326819265	4.0292342633224	1.03108856030212	1.60639191618514	11.6360469106827	47.7150806338352	26.3877133945993	0.397853957783278	218.441246719263	111.666037552776	1.08355868518051	0.0381539162241008	26.6499880639641	20.0562390204995	115.889168708007	0.650042948764674	66.272321792521	28.1927833660033	19.807890220631	20.4429475019469	0.212651819807723	23.2970018971491	8.28745576453035	7.20914426835543	0.101786032278924	2.05080717187005	1.11892026958436	0.567379111168187	1.50275824973717	20.4091381242679	2.76234924038843	0.00282777319271799	10.8673543776925	0.0539375405605695	2.29032056553244	0.646041569429223	2.6583149749317	7.01880138060313	3.60338798695783	29.0055214760431	13.2949861452973	73.2971964201972	213.771030489129	2.96683844282236	85.5990375819444
TCGA-86-7713	0.17913618929084	0.00671148731351138	28.6957692852896	7.49868761647074	0.00781505975130106	17.7224696515002	3.10175617102365	2.14218193702745	26.2517568338721	70.3930381889422	20.3288113613494	2.05505810024035	287.721474138091	113.119333984706	5.04915721580615	0.0966563002701312	76.1951851118884	15.3989499688643	80.4248190080315	5.78015311582539	153.403107522915	98.6381356773913	33.2509794682079	19.2147424531514	12.9683455805284	19.2995011360638	20.5001140201618	21.2473036677004	0.293627469078801	4.18426813393977	0.909538865487516	1.14299980360971	4.28359154576678	134.764521224669	22.3571402326188	0.0311639098366673	21.2514027880802	0.109353195829262	6.90115365291713	0.617411870990323	28.5043802870172	55.6674366881843	7.16995913262797	46.0842050430229	15.4785859149518	54.5749677570602	113.179888507197	13.5706908184987	92.463105656121
TCGA-NJ-A55R	0.217455116366118	0.106332350102686	56.6540524787747	6.81458743894876	0.0227515774878395	34.7562497854814	3.80487317922296	3.25100998083746	37.7348791568815	70.5379327143224	17.5285352702924	1.60838825261921	226.575794617931	65.9609077026521	18.5962942436224	0.0756824590178325	119.048068748287	10.3833093125678	68.1464338232591	7.43744806952187	35.6807518456453	141.397015248397	52.225643072677	20.5507690591919	9.95157603916281	17.0134593251808	23.8894350027758	43.035191312011	0.348360794752697	6.35880085878145	0.841754030762853	2.43780714728767	4.87629619872154	236.301302929113	25.9024740158553	0.238050453995936	39.866586619362	0.12954885538391	10.3498264588988	1.36527268210984	23.8796486726565	32.3402506644524	4.72214281547167	70.1965624507452	13.8522809886714	39.369969133023	112.109055230513	18.1093463851285	92.6580575790846
TCGA-50-5044	0.0377410249924648	0.0136923829137919	16.3341323464002	1.70349394837521	0.00614287720787027	61.0073076219347	16.006024590019	5.53461103787065	43.5931593442979	53.4748282071224	28.6043343412664	0.396132109141969	267.686946681003	72.5842166433712	17.1557249877454	0.0149536992384322	47.3877092445567	11.8422049361797	142.8822770959	4.89940306803615	37.5707473192752	81.3010984200701	69.0060657678515	28.6485689315447	3.85008765106798	20.7342129060631	24.6157557582587	25.4988742871271	0.108127107879984	4.35473826500399	0.733667531582911	0.516402294220253	1.87765548405162	54.6056791456622	0.783829551638416	0.0588577448300762	36.6404074117251	0.157624117902262	23.0294630038274	0.918029858357595	5.69247391191466	32.1939601376106	7.36675649779414	91.4301212806505	18.7894796339829	68.1376766443474	70.6667029170336	26.8088566158588	67.9901785529427
TCGA-64-5774	0.0449260382476028	0.0303366917481445	13.2567924285281	4.7455044341533	0.0123134661267489	23.7489499528022	3.01526417983821	3.55569585206511	47.6920230105842	67.4295582024885	27.114239959801	2.09486184398147	469.581584251847	128.315811012442	5.99446258517931	0.0782672677371524	120.391867841182	18.6307188681455	94.6414500630083	5.32139957317305	66.0183600609956	90.6295919466274	54.0354409896554	23.765277077214	8.2251467837071	21.1134979665348	26.6027076463668	40.4954109386243	0.220578641876818	5.36362092386933	0.932896668091186	2.68474951481925	3.54432114922057	130.811661769609	11.4377646075916	0.0771884482659774	26.3782949256201	0.101954436622315	10.6903974695718	0.783149603926003	6.30896036714812	30.9180396822615	10.7070262298709	63.1958591015188	15.6438825807856	75.7036129785279	71.8745809365963	17.1600745541177	70.5820544698719
TCGA-55-6712	0.293945541456479	0.135679170256309	152.418916871059	17.2073395981018	0.0320166890190605	32.0670993250153	10.5003114501683	7.10408510795655	114.364758675516	171.302955225158	25.2832980179669	2.04327247234701	147.128779053891	64.2762887973697	6.17797311746767	0.0677834235803727	157.171198583521	12.152573236107	98.5984786209577	19.977460302307	774.050038965549	303.904821912816	128.931141032987	16.7544457443359	16.7301281755723	20.2523857684966	61.9382755557348	98.9074529331548	0.488627602115943	9.59557446920366	0.827212640631775	2.74677086401189	5.68775271097813	748.486752137194	1.67794315992786	0.519117603615534	40.5208179365064	0.370818347624921	41.5250791209141	1.66523093870819	55.0973506471785	227.27250014069	10.4178024200405	149.60336538774	22.1016604682334	56.6425043874719	203.587065515213	12.3358519492283	197.390980825251
TCGA-44-2659	0.155563302686469	0.0795758731147166	29.6322331944461	7.84281967261989	0.0180159505426588	25.8915729373677	5.12823349938205	4.7975195876343	42.6726340329304	68.2288046893803	24.0917093075679	1.15498242540188	113.368937714431	62.0169839683459	6.85196750053325	0.0353189072101913	74.9985533585096	10.1076261163695	81.0840588873359	11.9981936045572	88.6369049334629	180.238459601223	70.9984561579639	16.6055101188683	8.67467803902785	18.8026670169561	19.1394079223109	71.8937402017695	0.197795397156027	3.78053805809977	0.759904266222721	1.89886688834352	3.44148554399515	417.349699061255	4.84960168773609	0.131534550317209	18.8083709579553	0.132395158405139	17.9371599552763	1.18813213289128	25.8755461321736	50.1188295253645	10.8187761424027	91.2296734595341	19.5034383634236	42.7495143500556	90.5848283411595	11.939362674796	69.2865932840734
TCGA-4B-A93V	0.0273243811740813	0.0115566156967508	5.80390507537935	2.3178768409485	0.00406175651739861	15.1775664254626	3.52885572588305	2.09463776865816	11.0585238239423	36.2940832170444	33.5244597602755	0.461292161537145	365.298777900966	130.079247897342	4.13487678873736	0.044564071787015	59.6830051242623	21.6266744090498	100.312222469998	3.052366270636	32.2816840809795	90.9403610083659	46.3732098053814	34.3349861690197	10.6009112558913	23.4534066343826	8.31298979604846	14.363973024128	0.0820587964826422	2.70943082890536	0.817595878379566	0.997099216117872	2.94698632294319	57.1707817622312	11.6242767683042	0.0235579613723806	21.1418839663009	0.0572422893635566	9.57678854976458	1.46053270459248	3.49153799914479	13.8620650015812	5.3003442132974	44.7979682929695	39.3117842203854	59.4337734998473	54.3501714321489	10.8989253712268	37.5901009604323
TCGA-86-8076	0.0215913721637909	0.00697013154154535	6.45651116852749	0.95273084492239	0.00421484752243425	15.508409571722	6.38022515430272	2.29820829482206	17.3653820873323	27.4890419272323	18.0556541025707	0.512326819412338	92.9077269595717	63.662221263698	3.14974637576571	0.0218764530136693	37.3519778044649	11.0213146771247	66.188149497712	2.98963098680442	19.3543059016884	47.888489173182	25.66096900204	18.0694078759372	1.73991748782447	20.3201559393139	5.9754403078053	11.6599319702275	0.0726205476106586	1.69709603075159	0.730087209499964	0.615788136381499	2.04580484306438	32.7356315653795	3.97502461086457	0.0179050218478739	12.4526715195198	0.0677319309343279	5.77439033750861	1.66078454025616	2.51424470210474	8.88533838092926	3.66872505754703	50.7353869749324	19.7883143738418	41.608275943436	33.1793506172331	8.20920924178948	23.6657194859954
TCGA-83-5908	0.0292893646907359	0.00871681117860953	5.39882090612707	3.02751978628535	0.00519617258108831	20.1488562489019	2.74707779740778	4.17444693144036	36.0644078957783	66.0960637769482	17.6869162437066	0.538584008120171	152.147071422052	74.9206996172203	6.3260444761351	0.0251887570427595	54.5805682935251	14.848780104854	137.600872886306	4.30116653392724	242.952493939071	102.169441623678	42.9330493777879	14.3599832057625	3.61890545456081	20.8524942746019	32.0706204086495	38.9589818539529	0.166833804159666	4.40382492956307	0.807483331936478	0.889639597237324	3.97874345190067	61.8799757530875	1.73737046469652	0.022920701385736	12.8001227640739	0.095733443818107	15.3459699585769	1.38015451676927	5.18431430921725	35.3538861706409	4.7621359133594	71.2319609523758	11.3574096315741	49.9521658881331	92.5279040070741	13.7947916183211	84.3722559489619
TCGA-44-A4SS	0.1455891093154	0.0158276512907153	39.7973263538136	6.20346132699787	0.00962349250866531	15.1231733685777	3.85051976917933	4.92634818612715	38.7906940763848	116.19827914869	23.2955639672048	0.648356738414415	128.830744987706	70.7426584470006	3.19861199864014	0.0217621250440109	64.5855392551689	12.3814913316358	93.5932343176492	5.1899442200467	103.787956354065	107.793873701324	51.0408905709423	13.8033579640367	3.6307703648707	20.8190016059488	20.5639268692794	43.155176148058	0.130443882393171	2.06914636672574	0.829735541628832	0.801184226681539	4.69054517650378	100.068286708501	1.53605740155821	0.048590716192882	27.7331572985072	0.0735018770707885	14.4677206604362	2.07876507441774	25.5836213519986	68.555412542602	6.58885085098338	112.703085923044	21.8052949739396	40.0482289358727	169.707031555076	9.45565137158622	99.7225878503045
TCGA-L4-A4E5	0.0783522006085121	0.0329936083755066	17.6902498169845	9.92165649132293	0.0113159242275376	29.2204133448721	3.66244890291258	2.92844773092827	58.3241363684792	101.843867574484	22.1628792432066	1.78577536110566	347.706808158345	112.870142107278	4.76454030559037	0.0754164584635344	140.826426879952	19.7684548833971	109.137631049836	11.1747622436252	200.988629273455	124.700070685812	122.991213668116	18.7502512308848	9.78201126177667	22.6754681690716	29.5293164307167	85.3100448448212	0.613931734623641	5.56592128984306	1.00898624711495	3.75339002561992	5.92437049792548	130.620796508924	18.1169335331728	0.0455066685036052	19.9457693165444	0.167885367059202	15.1686176739669	1.12676794346219	10.3517369965209	57.0189911862293	15.7424426583897	92.9436253361214	19.9470047161315	50.8113280994623	155.789827918709	16.2830237844611	115.775095237211
TCGA-97-8171	0.0426398002801391	0.0121202356796942	9.47504270733454	1.11639563873251	0.00423544611760309	17.4055890148547	8.44479594262675	2.60300586030513	18.7195692698472	51.7412207394336	18.390305626481	1.05601746296362	299.317680490918	107.155947302989	4.80579958025626	0.0757691071260792	63.6975838633762	15.1148228032443	90.9491431028766	4.93889032856336	37.244003063076	88.9997119838343	51.9609427883944	19.4764883839053	2.65154995680953	21.3786738854646	13.3237983808982	16.7752498623667	0.228503063291118	3.76221415049429	1.09019792510592	1.1140834335624	3.0512715979347	44.3779392845238	26.4496924877975	0.0109810676152194	8.79004032945586	0.0945564431610944	8.18497219044349	0.632752924084641	5.34435730906625	8.90442299800107	8.67379039703061	31.0961997257209	17.4640872061898	60.9626054582842	70.1914507166326	8.24157014731812	32.9369083553991
[truncated: 237 more rows]
[truncated: 149 more columns]
